# Supplementary material for: Assessing urogenital schistosomiasis and female genital schistosomiasis (FGS) among adolescents in Anaocha, Anambra State, Nigeria: implications for ongoing control efforts
Source: BMC Public Health. 2024 Apr 2;24:952. doi: 10.1186/s12889-024-18378-0 (PMC10988871; doi:10.1186/s12889-024-18378-0)
Supplement: Supplementary file 1 — Supplementary Material 1 [file 12889_2024_18378_MOESM1_ESM.xlsx]

## Sheet: Agulu an Adazi data
Sex	Age	Class	Haematuria	Schistosoma haematobium Infection	FGS Infection	Religion	Parents' Occupation	Parents' Literacy Level	Do you know and How did you get this information?	Knowledge of Female genital schistosomiasis	How is urogenital schistosomiasis transmitted?	How is female genital schistosomiasis transmitted?	Water facility in the school	Water facility in the home	What is your source of drinking water?	Visit to Waterbodies	Direct contact with freshwater body	Why do you visit water bodies?	How long do you stay in the water body?	Do you experience lower abdominal pain? If so, how would you describe it?	When you urinate, do you feel any pain or discomfort? If so, how would you describe it?	Have you ever Noticed blood in your urine/ cloudy urine?	Is there anybody in the family or anyone you lived with that has a history of blood in urine or reported cloudy urine?	Have you experienced itching or burning in your genitals?	Do you experience genital discharge?	Do you experience pain during sex?	Treatment with PZQ, If yes to any of the above, how did you get the treatment for the infection?	When last were you dewormed?	Who administered the medicine?	Was your height or weight measured before the medicine was administered?	How important do you think it is to prevent urogenital schistosomiasis?	How important do you think it is to prevent female genital schistosomiasis?		Do you feel comfortable discussing your genital related health challenges?	Who are you comfortable discussing your health challenges with?
Female	10 - 14 Years	SS 1	No H aematuria	No infection	No FGS Infection	Christianity	Traders/ Entrepreneurs	Secondary education	No	No	No idea	No Idea	Not available	Fairl	Borehole/Freshwater body	No	No	No answer	No answer	No	No	No	No	No	Yes	Not applicable	OTC	Above Months	Family Member	Yes	Very Imprtant	Very Imprtant		Very Comfortable	Family Member
Female	10 - 14 Years	SS 1	H aematuria	No infection	No FGS Infection	Christianity	Traders/ Entrepreneurs	Secondary education	No	No	No idea	No Idea	Not available	Fairl	Borehole/Freshwater body	Yes	Yes	Recreational Purposes	3o minutes	Moderate	No	No	No	Mild	Yes	Rarely	OTC	Above Months	Family Member	Yes	Very Imprtant	Very Imprtant		Not Comfortable	Health Practitioner
Female	10 - 14 Years	SS 1	H aematuria	No infection	No FGS Infection	Christianity	Traders/ Entrepreneurs	Primary education	No	No	No idea	No Idea	Not available	Fairl	Borehole/Freshwater body	No	No	No answer	No answer	Severe	No	No	No	No	No	Not applicable	OTC	Above Months	Family Member	Yes	Very Imprtant	Very Imprtant		Not Comfortable	Health Practitioner
Female	10 - 14 Years	SS 1	H aematuria	No infection	No FGS Infection	Christianity	Traders/ Entrepreneurs	Primary education	Church	Yes	Vector-Borne	Vector-borne	Not available	Poor	Freshwater body	No	No	Domestic Purposes	3o minutes	Moderate	No	No	Not sure	No	Yes	Not applicable	OTC	Above Months	Health Practitioner	Yes	Very Imprtant	Very Imprtant		Very Comfortable	Health Practitioner
Female	10 - 14 Years	SS 1	No H aematuria	No infection	No FGS Infection	Christianity	Traders/ Entrepreneurs	Secondary education	No	No	No idea	No Idea	Not available	Available	Borehole/Freshwater body	Yes	Yes	Recreational Purposes	Above 1 hour	Severe	Mild	No	No	No	No	Not applicable	OTC	One - Three Months	Family Member	Yes	Very Imprtant	Very Imprtant		Very Comfortable	Family Member
Male	10 - 14 Years	SS 1	No H aematuria	No infection	No FGS Infection	Christianity	Drivers	Secondary education	No	No	No idea	No Idea	Not available	Available	Borehole/Freshwater body	Yes	Yes	Recreational Purposes	1 hour	Severe	No	No	Not sure	No	No	Not applicable	OTC	Above Months	Family Member	Yes	Very Imprtant	Very Imprtant		Very Comfortable	Family Member
Male	10 - 14 Years	SS 1	No H aematuria	No infection	No FGS Infection	Christianity	Traders/ Entrepreneurs	Secondary education	No	No	No idea	No Idea	Not available	Available	Borehole/Freshwater body	Yes	Yes	Recreational Purposes	1 hour	No	No	No	Not sure	No	No	Not applicable	MAMs	Above Months	Health Practitioner	Yes	Very Imprtant	Very Imprtant		Very Comfortable	Family Member
Female	10 - 14 Years	SS 1	No H aematuria	No infection	No FGS Infection	Christianity	Traders/ Entrepreneurs	Secondary education	No	No	No idea	No Idea	Not available	Available	Satchet/bottled water	Yes	Yes	Recreational Purposes	1 hour	Moderate	No	No	Not sure	Mild	Yes	Always	No answer	No answer	No answer	No answer	Somewhat important	Somewhat Imprtant		Not Comfortable	Health Practitioner
Female	10 - 14 Years	SS 1	No H aematuria	No infection	No FGS Infection	Christianity	Traders/ Entrepreneurs	Secondary education	No	No	No idea	No Idea	Not available	Available	Borehole/Satchet/bottled water	Yes	Yes	No answer	No answer	No	No	No	Not sure	Mild	Sometimes	Not applicable	MAMs	Above Months	Health Practitioner	Yes	Very Imprtant	Very Imprtant		Not Comfortable	Family Member
Male	10 - 14 Years	SS 1	No H aematuria	No infection	No FGS Infection	Christianity	Drivers	Secondary education	No	No	No idea	No Idea	Not available	Available	Borehole/Satchet/bottled water	Yes	Yes	Recreational Purposes	3o minutes	Moderate	No	Yes	Not sure	No	No	Not applicable	MAMs	Above Months	Health Practitioner	Yes	Very Imprtant	Very Imprtant		Very Comfortable	Family Member
Male	10 - 14 Years	SS 1	H aematuria	No infection	No FGS Infection	Christianity	Traders/ Entrepreneurs	Secondary education	No	No	No idea	No Idea	Not available	Available	Borehole/Satchet/bottled water	Yes	Not sure	Recreational Purposes	3o minutes	Moderate	Mild	No	Not sure	Mild	No	Rarely	Hospital	Above Months	Health Practitioner	Yes	Very Imprtant	Very Imprtant		Very Comfortable	Family Member
Male	15- 19 Years	SS 1	H aematuria	No infection	No FGS Infection	Christianity	Drivers	Secondary education	No	No	No idea	No Idea	Not available	Available	Borehole/Satchet/bottled water	Yes	Not sure	Recreational Purposes	Above 1 hour	Severe	Moderate	No	No	No	No	Not applicable	No answer	No answer	No answer	No answer	Very Imprtant	Very Imprtant		Very Comfortable	Family Member
Female	15- 19 Years	SS 1	H aematuria	No infection	No FGS Infection	Christianity	Traders/ Entrepreneurs	Secondary education	No	No	No idea	No Idea	Not available	Poor	Borehole/Freshwater body	Yes	Yes	No answer	No answer	Moderate	No	No	No	No	No	Rarely	OTC	Above Months	Family Member	Yes	Very Imprtant	Very Imprtant		Very Comfortable	Sibling
Male	10 - 14 Years	SS 1	No H aematuria	No infection	No FGS Infection	Christianity	Traders/ Entrepreneurs	Tertiary education	No	No	No idea	No Idea	Not available	Available	Borehole/Freshwater body	No	No	No answer	No answer	No	Moderate	No	Not sure	Mild	No	Not applicable	OTC	Four - Six Months	Family Member	Yes	Very Imprtant	Very Imprtant		Very Comfortable	Family Member
Female	10 - 14 Years	SS 1	No H aematuria	No infection	No FGS Infection	Christianity	Traders/ Entrepreneurs	Secondary education	No	No	No idea	No Idea	Not available	Always Available	Satchet/bottled water	No	No	No answer	No answer	Mild	No	No	No	No	No	Not applicable	OTC	Above Months	Family Member	Yes	Very Imprtant	Very Imprtant		Very Comfortable	Family Member
Female	15- 19 Years	SS 1	H aematuria	No infection	No FGS Infection	Christianity	Teachers	Tertiary education	School	No	Skin penetration	No Idea	Not available	Poor	Borehole/Satchet/bottled water	No	No	Domestic Purposes	3o minutes	Moderate	Moderate	No	No	Mild	No	Not applicable	No answer	No answer	No answer	No answer	Very Imprtant	Very Imprtant		Very Comfortable	Family Member
Female	15- 19 Years	SS 1	No H aematuria	No infection	No FGS Infection	Christianity	Traders/ Entrepreneurs	Primary education	No	No	No idea	No Idea	Not available	Poor	Borehole/Freshwater body	No	No	No answer	No answer	No	No	No	No	No	No	Not applicable	No answer	Above Months	No answer	No answer	Very Imprtant	Very Imprtant		Not Comfortable	Health Practitioner
Female	15- 19 Years	SS 1	No H aematuria	No infection	No FGS Infection	Christianity	Traders/ Entrepreneurs	Tertiary education	No	No	No idea	No Idea	Not available	Always Available	All water sources	No	No	No answer	No answer	No	No	No	No	Moderate	Yes	Not applicable	No answer	No answer	No answer	No answer	Very Imprtant	Very Imprtant		Somewhat Comfortable	Family Member
Female	15- 19 Years	SS 1	No H aematuria	No infection	No FGS Infection	Christianity	Traders/ Entrepreneurs	Secondary education	School	Yes	No idea	No Idea	Not available	Always Available	All water sources	No	No	No answer	No answer	Moderate	No	No	Not sure	Mild	Yes	Not applicable	No answer	No answer	No answer	No answer	Very Imprtant	Very Imprtant		Not Comfortable	Health Practitioner
Female	10 - 14 Years	SS 1	No H aematuria	No infection	No FGS Infection	Christianity	Traders/ Entrepreneurs	Tertiary education	No	No	No idea	No Idea	Not available	Available	Borehole/Satchet/bottled water	No	No	No answer	No answer	No	Moderate	No	Not sure	Mild	No	Not applicable	OTC	Four - Six Months	Family Member	Yes	Very Imprtant	Very Imprtant		Very Comfortable	Family Member
Female	15- 19 Years	SS 1	No H aematuria	No infection	No FGS Infection	Christianity	Traders/ Entrepreneurs	Secondary education	No	No	No idea	No Idea	Not available	Poor	Freshwater body	Yes	Yes	Domestic Purposes	3o minutes	Severe	No	No	Not sure	Mild	No	Not applicable	MAMs	Above Months	Health Practitioner	Yes	Very Imprtant	Very Imprtant		Not Comfortable	Sibling
Female	10 - 14 Years	SS 1	H aematuria	No infection	No FGS Infection	Christianity	Professionals	Tertiary education	School	No	Skin penetration	No Idea	Not available	Poor	Borehole/Freshwater body	No	No	Domestic Purposes	3o minutes	Moderate	Moderate	No	No	Mild	No	Not applicable	No answer	Four - Six Months	Family Member	Yes	Very Imprtant	Very Imprtant		Very Comfortable	Family Member
Male	10 - 14 Years	SS 1	No H aematuria	No infection	No FGS Infection	Christianity	Traders/ Entrepreneurs	Secondary education	No	No	No idea	No Idea	Not available	Always Available	Satchet/bottled water	No	No	Domestic Purposes	3o minutes	Mild	Mild	No	No	Moderate	Yes	Occasionally	Hospital	Above Months	Health Practitioner	Not sure	Very Imprtant	Very Imprtant		Not Comfortable	Health Practitioner
Female	10 - 14 Years	SS 1	No H aematuria	No infection	No FGS Infection	Christianity	Traders/ Entrepreneurs	Secondary education	No	No	No idea	No Idea	Not available	Fairl	Borehole	No	No	No answer	No answer	No	No	No	No	No	Yes	Not applicable	OTC	Above Months	Family Member	Yes	Very Imprtant	Very Imprtant		Very Comfortable	Family Member
Male	15- 19 Years	SS 1	No H aematuria	No infection	No FGS Infection	Christianity	Traders/ Entrepreneurs	Secondary education	No	No	No idea	No Idea	Not available	Available	Borehole	No	No	No answer	No answer	No	No	No	Not sure	Mild	Sometimes	Not applicable	MAMs	Above Months	Health Practitioner	Yes	Very Imprtant	Very Imprtant		Not Comfortable	Family Member
Male	10 - 14 Years	SS 2	No H aematuria	No infection	No FGS Infection	Christianity	Traders/ Entrepreneurs	Tertiary education	No	No	No idea	No Idea	Not available	Available	Borehole	Yes	Not sure	Recreational Purposes	3o minutes	Moderate	No	No	Not sure	Mild	Yes	Not applicable	No answer	Above Months	No answer	No answer	Not Imprtant	Not Imprtant		Somewhat Comfortable	Health Practitioner
Female	10 - 14 Years	SS 2	No H aematuria	No infection	No FGS Infection	Christianity	Traders/ Entrepreneurs	Secondary education	No	No	No idea	No Idea	Not available	Available	Borehole	No	No	No answer	No answer	No	No	No	No	No	No	Not applicable	No answer	Above Months	Health Practitioner	Not sure	Very Imprtant	Very Imprtant		Very Comfortable	Family Member
Female	15- 19 Years	SS 2	No H aematuria	No infection	No FGS Infection	Christianity	Farmers	Secondary education	No	No	No idea	No Idea	Not available	Fairl	Borehole	No	No	No answer	No answer	Moderate	No	No	No	Mild	No	Not applicable	OTC	Above Months	Family Member	Yes	Very Imprtant	Very Imprtant		Very Comfortable	Sibling
Female	10 - 14 Years	SS 2	No H aematuria	No infection	No FGS Infection	Christianity	Drivers	Secondary education	No	No	No idea	No Idea	Not available	Available	Borehole	Yes	Yes	Recreational Purposes	1 hour	Severe	No	No	Not sure	No	No	Not applicable	OTC	Above Months	Family Member	Yes	Very Imprtant	Very Imprtant		Very Comfortable	Family Member
Male	10 - 14 Years	SS 2	No H aematuria	No infection	No FGS Infection	Christianity	Traders/ Entrepreneurs	Secondary education	No	No	No idea	No Idea	Not available	Available	Borehole	No	No	No answer	No answer	Severe	No	No	Not sure	No	Yes	Not applicable	No answer	Above Months	No answer	No answer	Very Imprtant	Very Imprtant		Not Comfortable	Sibling
Male	10 - 14 Years	SS 2	No H aematuria	No infection	No FGS Infection	Christianity	Traders/ Entrepreneurs	Primary education	No	No	No idea	No Idea	Not available	Fairl	Borehole	Yes	Yes	No answer	No answer	Mild	Mild	Yes	No	No	No	Not applicable	MAMs	Four - Six Months	Health Practitioner	Not sure	Not Imprtant	Not Imprtant		Somewhat Comfortable	Friend
Male	10 - 14 Years	SS 2	No H aematuria	No infection	No FGS Infection	Christianity	Traders/ Entrepreneurs	Primary education	No	No	No idea	No Idea	Not available	Fairl	Borehole	No	No	No answer	No answer	Severe	No	No	No	No	No	Not applicable	OTC	Above Months	Family Member	Yes	Very Imprtant	Very Imprtant		Not Comfortable	Health Practitioner
Male	15- 19 Years	SS 2	No H aematuria	No infection	No FGS Infection	Christianity	Traders/ Entrepreneurs	Secondary education	No	No	No idea	No Idea	Not available	Available	Borehole	Yes	Yes	Recreational Purposes	1 hour	No	No	No	Not sure	No	No	Not applicable	MAMs	Above Months	Health Practitioner	Yes	Very Imprtant	Very Imprtant		Very Comfortable	Family Member
Female	15- 19 Years	SS 2	No H aematuria	No infection	No FGS Infection	Christianity	Teachers	Tertiary education	No	No	No idea	No Idea	Not available	Always Available	Satchet/bottled water	Yes	Yes	Recreational Purposes	Above 1 hour	Moderate	No	No	No	No	No	Not applicable	OTC	Above Months	Family Member	Yes	Very Imprtant	Very Imprtant		Very Comfortable	Health Practitioner
Female	10 - 14 Years	SS 2	No H aematuria	No infection	No FGS Infection	Christianity	Traders/ Entrepreneurs	Secondary education	No	No	No idea	No Idea	Not available	Available	Satchet/bottled water	Yes	Yes	Domestic Purposes	3o minutes	Severe	Moderate	No	No	Moderate	Yes	Not applicable	No answer	Above Months	Health Practitioner	Not sure	Very Imprtant	Very Imprtant		Very Comfortable	Family Member
Male	15- 19 Years	JS 1	H aematuria	No infection	No FGS Infection	African Traditional Religion	Traders/ Entrepreneurs	Primary education	Church	Yes	Vector-Borne	Vector-borne	Not available	Poor	Freshwater body	No	No	Domestic Purposes	3o minutes	Moderate	No	No	Not sure	No	Yes	Not applicable	OTC	Above Months	Health Practitioner	Yes	Very Imprtant	Very Imprtant		Very Comfortable	Health Practitioner
Male	10 - 14 Years	JS 2	H aematuria	No infection	No FGS Infection	Christianity	Traders/ Entrepreneurs	Secondary education	No	No	No idea	No Idea	Not available	Fairl	All water sources	Yes	Yes	Recreational Purposes	3o minutes	Moderate	No	No	No	Mild	Yes	Rarely	OTC	Above Months	Family Member	Yes	Very Imprtant	Very Imprtant		Not Comfortable	Health Practitioner
Female	10 - 14 Years	JS 2	H aematuria	No infection	No FGS Infection	Christianity	Drivers	Secondary education	No	No	No idea	No Idea	Not available	Available	All water sources	Yes	Yes	Recreational Purposes	Above 1 hour	Mild	No	No	No	No	No	Not applicable	OTC	Above Months	Health Practitioner	Yes	Very Imprtant	Somewhat Imprtant		Not Comfortable	Family Member
Female	15- 19 Years	JS 2	No H aematuria	No infection	No FGS Infection	Christianity	Professionals	Secondary education	No	No	No idea	No Idea	Not available	Available	All water sources	No	No	No answer	No answer	Moderate	No	No	Not sure	No	No	Rarely	OTC	Above Months	Family Member	Yes	Very Imprtant	Very Imprtant		Very Comfortable	Family Member
Male	10 - 14 Years	JS 2	No H aematuria	No infection	No FGS Infection	Christianity	Traders/ Entrepreneurs	Secondary education	No	No	No idea	No Idea	Not available	Available	All water sources	Yes	Yes	Recreational Purposes	Above 1 hour	Severe	Mild	No	No	No	No	Not applicable	OTC	One - Three Months	Family Member	Yes	Very Imprtant	Very Imprtant		Very Comfortable	Family Member
Female	10 - 14 Years	SS 2	No H aematuria	No infection	No FGS Infection	Christianity	Traders/ Entrepreneurs	Secondary education	No	No	No idea	No Idea	Not available	Fairl	Satchet/bottled water	Yes	Yes	Recreational Purposes	1 hour	Moderate	No	Yes	Not sure	Mild	Yes	Always	No answer	Above Months	No answer	No answer	Somewhat important	Somewhat Imprtant		Not Comfortable	Health Practitioner
Male	10 - 14 Years	JS 1	H aematuria	No infection	No FGS Infection	Christianity	Traders/ Entrepreneurs	Secondary education	No	No	No idea	No Idea	Not available	Fairl	Borehole/Satchet/bottled water	No	No	Domestic Purposes	3o minutes	Severe	No	No	No	No	Yes	Not applicable	OTC	Above Months	Family Member	Yes	Very Imprtant	Very Imprtant		Very Comfortable	Health Practitioner
Female	15- 19 Years	JS 1	No H aematuria	No infection	No FGS Infection	Christianity	Traders/ Entrepreneurs	Primary education	No	No	No idea	No Idea	Not available	Available	Borehole/Satchet/bottled water	No	No	No answer	No answer	Moderate	No	No	Not sure	No	No	Not applicable	No answer	Above Months	No answer	No answer	Very Imprtant	Very Imprtant		Very Comfortable	Family Member
Male	10 - 14 Years	JS 1	No H aematuria	No infection	No FGS Infection	Christianity	Traders/ Entrepreneurs	Secondary education	No	No	No idea	No Idea	Not available	Always Available	Borehole/Satchet/bottled water	No	No	Domestic Purposes	3o minutes	Mild	No	No	Not sure	Moderate	Yes	Not applicable	MAMs	Above Months	Health Practitioner	Not sure	Very Imprtant	Very Imprtant		Somewhat Comfortable	Health Practitioner
Female	15- 19 Years	SS 1	H aematuria	No infection	No FGS Infection	Christianity	Traders/ Entrepreneurs	Secondary education	No	No	No idea	No Idea	Not available	Poor	Freshwater body	No	No	No answer	No answer	Moderate	No	No	No	No	No	Rarely	OTC	Above Months	Family Member	Yes	Very Imprtant	Very Imprtant		Very Comfortable	Sibling
Male	10 - 14 Years	JS 1	H aematuria	No infection	No FGS Infection	Christianity	Drivers	Secondary education	No	No	No idea	No Idea	Not available	Available	Borehole/Freshwater body	Yes	Yes	Recreational Purposes	Above 1 hour	Severe	Moderate	No	No	No	No	Not applicable	No answer	Above Months	Health Practitioner	Not sure	Very Imprtant	Very Imprtant		Very Comfortable	Family Member
Female	10 - 14 Years	SS 2	H aematuria	No infection	No FGS Infection	Christianity	Drivers	Secondary education	No	No	No idea	No Idea	Not available	Available	Borehole/Freshwater body	Yes	Yes	Recreational Purposes	3o minutes	Moderate	No	No	Not sure	No	No	Not applicable	MAMs	Above Months	Health Practitioner	Yes	Very Imprtant	Very Imprtant		Very Comfortable	Family Member
Male	15- 19 Years	JS 1	No H aematuria	No infection	No FGS Infection	Christianity	Traders/ Entrepreneurs	Secondary education	School	Yes	No idea	No Idea	Not available	Always Available	All water sources	No	No	No answer	No answer	Moderate	No	No	Not sure	Mild	Yes	Not applicable	No answer	Above Months	No answer	No answer	Very Imprtant	Very Imprtant		Not Comfortable	Health Practitioner
Female	15- 19 Years	JS 1	No H aematuria	No infection	No FGS Infection	Christianity	Teachers	Secondary education	No	No	No idea	No Idea	Not available	Available	Borehole/Satchet/bottled water	No	No	Recreational Purposes	No answer	Severe	No	No	Not sure	Moderate	Yes	Occasionally	No answer	Above Months	Health Practitioner	Yes	Very Imprtant	Very Imprtant		Somewhat Comfortable	Friend
Female	15- 19 Years	JS 2	H aematuria	No infection	No FGS Infection	Christianity	Traders/ Entrepreneurs	Tertiary education	No	No	No idea	No Idea	Not available	Fairl	Satchet/bottled water	No	No	No answer	No answer	Mild	No	No	No	No	No	Not applicable	OTC	Above Months	Family Member	Yes	Very Imprtant	Very Imprtant		Very Comfortable	Family Member
Female	15- 19 Years	JS 2	No H aematuria	No infection	No FGS Infection	Christianity	Traders/ Entrepreneurs	Secondary education	No	No	No idea	No Idea	Not available	Available	Borehole	Yes	Yes	Recreational Purposes	3o minutes	Moderate	Mild	No	Not sure	Mild	No	Rarely	Hospital	Above Months	Health Practitioner	Yes	Very Imprtant	Very Imprtant		Very Comfortable	Family Member
Male	15- 19 Years	JS 2	H aematuria	No infection	No FGS Infection	Christianity	Traders/ Entrepreneurs	Secondary education	No	No	No idea	No Idea	Not available	Available	Borehole	No	No	No answer	No answer	Mild	No	No	Not sure	Moderate	Yes	Not applicable	OTC	Above Months	Family Member	No answer	Very Imprtant	Very Imprtant		Not Comfortable	Sibling
Female	10 - 14 Years	JS 2	H aematuria	No infection	No FGS Infection	Christianity	Farmers	Secondary education	No	No	No idea	No Idea	Not available	Available	Satchet/bottled water	Yes	Yes	Recreational Purposes	Above 1 hour	Moderate	Mild	No	Not sure	No	Yes	Not applicable	OTC	Four - Six Months	Family Member	Yes	Very Imprtant	Very Imprtant		Not Comfortable	Friend
Female	10 - 14 Years	JS 2	No H aematuria	No infection	No FGS Infection	Christianity	Traders/ Entrepreneurs	Primary education	No	No	No idea	No Idea	Not available	Available	Satchet/bottled water	No	No	No answer	No answer	No	No	No	No	Moderate	Yes	Not applicable	No answer	Above Months	Health Practitioner	Yes	Very Imprtant	Very Imprtant		Somewhat Comfortable	Family Member
Female	15- 19 Years	JS 2	H aematuria	Infection	No FGS Infection	Christianity	Traders/ Entrepreneurs	Tertiary education	No	No	No idea	No Idea	Not available	Poor	Freshwater body	No	No	No answer	No answer	No	No	No	No	No	No	Not applicable	No answer	Above Months	No answer	No answer	Very Imprtant	Very Imprtant		Not Comfortable	Health Practitioner
Female	15- 19 Years	JS 2	No H aematuria	No infection	No FGS Infection	Christianity	Traders/ Entrepreneurs	Primary education	No	No	No idea	No Idea	Not available	Available	Borehole/Freshwater body	No	No	No answer	No answer	Mild	No	No	No	Moderate	Sometimes	Not applicable	OTC	Above Months	Family Member	Yes	Very Imprtant	Very Imprtant		Somewhat Comfortable	Sibling
Male	10 - 14 Years	JS 2	No H aematuria	No infection	No FGS Infection	Christianity	Farmers	Secondary education	No	No	No idea	No Idea	Not available	Available	Borehole/Freshwater body	No	No	No answer	No answer	Moderate	Moderate	No	Not sure	Moderate	Yes	Not applicable	No answer	Above Months	No answer	No answer	Very Imprtant	Very Imprtant		Very Comfortable	Friend
Female	15- 19 Years	JS 1	No H aematuria	No infection	No FGS Infection	Christianity	Traders/ Entrepreneurs	Tertiary education	No	No	No idea	No Idea	Not available	Always Available	Borehole/Freshwater body	Yes	Yes	Recreational Purposes	3o minutes	No	No	Yes	No	Moderate	No	Occasionally	No answer	Above Months	No answer	No answer	Very Imprtant	Very Imprtant		Very Comfortable	Health Practitioner
Male	15- 19 Years	JS 1	No H aematuria	No infection	No FGS Infection	Christianity	Traders/ Entrepreneurs	Secondary education	Mass media	No	No idea	No Idea	Not available	Available	Borehole/Freshwater body	No	No	No answer	No answer	Moderate	Mild	No	Not sure	No	No	Not applicable	MAMs	Above Months	Health Practitioner	Yes	Very Imprtant	Very Imprtant		Very Comfortable	Family Member
Male	10 - 14 Years	JS 2	No H aematuria	No infection	No FGS Infection	Christianity	Traders/ Entrepreneurs	Secondary education	Church	No	No idea	No Idea	Not available	Not available	Borehole/Freshwater body	Yes	Yes	Recreational Purposes	3o minutes	Mild	No	No	Not sure	Severe	No	Not applicable	MAMs	Above Months	Health Practitioner	Yes	Somewhat important	Somewhat Imprtant		Not Comfortable	Family Member
Male	15- 19 Years	JS 2	No H aematuria	No infection	No FGS Infection	Christianity	Drivers	Secondary education	No	No	No idea	No Idea	Not available	Available	All water sources	No	No	Occupational Purposes	3o minutes	Mild	No	No	No	Mild	No	Not applicable	MAMs	Above Months	Health Practitioner	Yes	Very Imprtant	Very Imprtant		Somewhat Comfortable	Health Practitioner
Male	15- 19 Years	JS 2	No H aematuria	No infection	No FGS Infection	Christianity	Traders/ Entrepreneurs	Secondary education	School	No	No idea	No Idea	Not available	Fairl	All water sources	Yes	Yes	Domestic Purposes	1 hour	Mild	No	No	No	No	No	Not applicable	OTC	Above Months	Family Member	Not sure	Very Imprtant	Very Imprtant		Not Comfortable	Health Practitioner
Female	15- 19 Years	JS 1	No H aematuria	No infection	No FGS Infection	Christianity	Traders/ Entrepreneurs	Secondary education	School	No	No idea	No Idea	Not available	Always Available	All water sources	No	No	Domestic Purposes	3o minutes	Mild	No	No	No	No	No	Not applicable	MAMs	Above Months	Health Practitioner	Not sure	Very Imprtant	Very Imprtant		Very Comfortable	Family Member
Female	15- 19 Years	JS 2	H aematuria	Infection	No FGS Infection	Christianity	Traders/ Entrepreneurs	Secondary education	No	No	No idea	No Idea	Not available	Available	All water sources	Yes	Not sure	Recreational Purposes	3o minutes	No	Severe	No	Not sure	Mild	No	Not applicable	No answer	Above Months	No answer	No answer	Very Imprtant	Very Imprtant		Very Comfortable	Family Member
Female	15- 19 Years	JS 1	H aematuria	No infection	No FGS Infection	Christianity	Farmers	Tertiary education	Church	No	No idea	No Idea	Not available	Fairl	All water sources	No	No	No answer	No answer	Mild	Mild	No	Not sure	Moderate	No	Not applicable	OTC	Above Months	Family Member	Not sure	Somewhat important	Somewhat Imprtant		Not Comfortable	Family Member
Female	10 - 14 Years	JS 1	H aematuria	No infection	No FGS Infection	Christianity	Drivers	Primary education	No	No	No idea	No Idea	Not available	Available	Freshwater body	No	No	Domestic Purposes	3o minutes	Mild	No	No	No	No	No	Not applicable	OTC	Above Months	Family Member	Yes	Very Imprtant	Very Imprtant		Very Comfortable	Family Member
Male	15- 19 Years	JS 2	No H aematuria	No infection	No FGS Infection	Christianity	Teachers	Secondary education	School	No	No idea	No Idea	Not available	Fairl	Borehole	Yes	Yes	Recreational Purposes	3o minutes	Mild	No	No	Yes	Moderate	No	Not applicable	MAMs	Above Months	Health Practitioner	Not sure	Very Imprtant	Very Imprtant		Somewhat Comfortable	Family Member
Male	15- 19 Years	JS 1	No H aematuria	No infection	No FGS Infection	Christianity	Public/ Civil Servant	Tertiary education	No	No	No idea	No Idea	Not available	Available	Borehole	No	No	No answer	No answer	Moderate	No	Yes	Not sure	No	Yes	Not applicable	OTC	Above Months	Family Member	Yes	Very Imprtant	Very Imprtant		Very Comfortable	Sibling
Male	10 - 14 Years	JS 2	No H aematuria	No infection	No FGS Infection	Christianity	Traders/ Entrepreneurs	Secondary education	No	No	No idea	No Idea	Not available	Available	Satchet/bottled water	No	No	Domestic Purposes	3o minutes	Severe	Mild	No	No	Mild	Yes	Not applicable	No answer	Above Months	Family Member	Yes	Very Imprtant	Very Imprtant		Very Comfortable	Family Member
Female	10 - 14 Years	JS 2	No H aematuria	Infection	No FGS Infection	Christianity	Traders/ Entrepreneurs	Secondary education	School	No	No idea	No Idea	Not available	Always Available	Borehole/Freshwater body	No	No	No answer	No answer	Severe	Severe	Yes	No	No	No	Not applicable	Hospital	One - Three Months	Health Practitioner	Yes	Very Imprtant	Very Imprtant		Very Comfortable	Family Member
Male	15- 19 Years	JS 2	No H aematuria	No infection	No FGS Infection	Christianity	Traders/ Entrepreneurs	Secondary education	Church	No	No idea	No Idea	Not available	Fairl	Borehole/Satchet/bottled water	No	No	No answer	No answer	Mild	No	No	Not sure	Moderate	Yes	Not applicable	OTC	Above Months	Family Member	No answer	Somewhat important	Somewhat Imprtant		Very Comfortable	Family Member
Male	10 - 14 Years	JS 2	H aematuria	No infection	No FGS Infection	Christianity	Traders/ Entrepreneurs	Secondary education	Mass media	No	No idea	No Idea	Not available	Always Available	Borehole/Freshwater body	Yes	Yes	Recreational Purposes	3o minutes	Mild	No	No	No	No	No	Not applicable	No answer	Above Months	No answer	No answer	Very Imprtant	Very Imprtant		Very Comfortable	Family Member
Male	10 - 14 Years	JS 1	No H aematuria	No infection	No FGS Infection	Christianity	Farmers	Secondary education	School	No	No idea	No Idea	Not available	Fairl	Borehole	Yes	Yes	Recreational Purposes	1 hour	Moderate	Mild	No	No	Moderate	No	Not applicable	No answer	Above Months	No answer	No answer	Very Imprtant	Very Imprtant		Not Comfortable	Health Practitioner
Male	10 - 14 Years	JS 2	No H aematuria	No infection	No FGS Infection	Christianity	Traders/ Entrepreneurs	Secondary education	Mass media	No	No idea	No Idea	Not available	Available	Borehole	No	No	No answer	No answer	Mild	Mild	No	Not sure	Moderate	No	Not applicable	OTC	Above Months	Family Member	Yes	Very Imprtant	Very Imprtant		Very Comfortable	Family Member
Female	10 - 14 Years	JS 2	No H aematuria	No infection	No FGS Infection	Christianity	Traders/ Entrepreneurs	Secondary education	No	No	No idea	No Idea	Not available	Available	Borehole	Yes	Yes	Recreational Purposes	Above 1 hour	Moderate	No	No	Not sure	No	Yes	Not applicable	No answer	Above Months	No answer	No answer	Very Imprtant	Very Imprtant		Very Comfortable	Family Member
Female	10 - 14 Years	JS 2	No H aematuria	No infection	No FGS Infection	Christianity	Traders/ Entrepreneurs	Primary education	No	No	No idea	No Idea	Not available	Fairl	Borehole	Yes	Yes	Domestic Purposes	Above 1 hour	Moderate	No	No	No	No	No	Not applicable	MAMs	Four - Six Months	Health Practitioner	Yes	Very Imprtant	Very Imprtant		Somewhat Comfortable	Family Member
Male	10 - 14 Years	JS 1	No H aematuria	No infection	No FGS Infection	Christianity	Traders/ Entrepreneurs	Secondary education	School	No	No idea	No Idea	Not available	Fairl	Borehole	Yes	Yes	Domestic Purposes	1 hour	Moderate	No	No	No	No	Yes	Not applicable	OTC	One - Three Months	Family Member	Yes	Very Imprtant	Very Imprtant		Very Comfortable	Sibling
Male	10 - 14 Years	JS 1	No H aematuria	No infection	No FGS Infection	Christianity	Traders/ Entrepreneurs	Secondary education	Mass media	No	No idea	No Idea	Not available	Always Available	Borehole	Yes	Yes	Recreational Purposes	3o minutes	Mild	Mild	No	No	Moderate	Sometimes	Not applicable	OTC	Above Months	Family Member	Yes	Very Imprtant	Very Imprtant		Very Comfortable	Sibling
Female	15- 19 Years	JS 2	No H aematuria	No infection	No FGS Infection	Christianity	Professionals	Tertiary education	No	No	No idea	No Idea	Not available	Available	Borehole	No	No	Domestic Purposes	3o minutes	Severe	Mild	No	Yes	No	No	Not applicable	OTC	Above Months	Health Practitioner	Yes	Very Imprtant	Very Imprtant		Very Comfortable	Family Member
Male	10 - 14 Years	JS 2	No H aematuria	No infection	No FGS Infection	Christianity	Farmers	Tertiary education	Mass media	No	No idea	No Idea	Not available	Available	Borehole	No	No	No answer	No answer	No	No	No	Not sure	Mild	No	Not applicable	OTC	Above Months	Family Member	Yes	Very Imprtant	Very Imprtant		Very Comfortable	Family Member
Male	15- 19 Years	JS 1	No H aematuria	No infection	No FGS Infection	Christianity	Traders/ Entrepreneurs	Primary education	School	No	No idea	No Idea	Not available	Fairl	Borehole	No	No	No answer	No answer	Moderate	No	No	No	No	No	Not applicable	OTC	One - Three Months	Health Practitioner	Yes	Very Imprtant	Very Imprtant		Very Comfortable	Family Member
Female	15- 19 Years	JS 1	No H aematuria	No infection	No FGS Infection	Christianity	Traders/ Entrepreneurs	Secondary education	Church	No	No idea	No Idea	Not available	Poor	Borehole	Yes	Yes	No answer	No answer	Mild	Mild	No	Not sure	No	No	Not applicable	No answer	Above Months	No answer	Yes	Somewhat important	Somewhat Imprtant		Not Comfortable	Family Member
Female	10 - 14 Years	JS 1	H aematuria	No infection	No FGS Infection	Christianity	Traders/ Entrepreneurs	Primary education	No	No	No idea	No Idea	Not available	Available	Borehole	Yes	Yes	Recreational Purposes	Above 1 hour	Moderate	Mild	No	No	Moderate	Yes	Not applicable	No answer	Above Months	No answer	No answer	Very Imprtant	Very Imprtant		Very Comfortable	Health Practitioner
Female	10 - 14 Years	JS 1	No H aematuria	No infection	No FGS Infection	Christianity	Farmers	Primary education	Mass media	No	No idea	No Idea	Not available	Available	Borehole	Yes	Yes	Recreational Purposes	1 hour	Severe	Mild	No	Not sure	Mild	Yes	Not applicable	OTC	Above Months	Family Member	Yes	Very Imprtant	Very Imprtant		Very Comfortable	Family Member
Female	15- 19 Years	JS 1	H aematuria	Infection	No FGS Infection	Christianity	Traders/ Entrepreneurs	Secondary education	Mass Administration of Medicines	No	No idea	No Idea	Not available	Always Available	Borehole	No	No	No answer	No answer	Moderate	Moderate	No	No	No	No	Not applicable	MAMs	Four - Six Months	Health Practitioner	Yes	Very Imprtant	Very Imprtant		Not Comfortable	Health Practitioner
Male	10 - 14 Years	JS 1	H aematuria	No infection	No FGS Infection	Christianity	Traders/ Entrepreneurs	Primary education	No	No	No idea	No Idea	Not available	Available	Borehole	No	No	Domestic Purposes	3o minutes	No	No	No	No	No	No	Not applicable	No answer	Above Months	Family Member	Yes	Very Imprtant	Very Imprtant		Very Comfortable	Family Member
Male	15- 19 Years	JS 1	No H aematuria	No infection	No FGS Infection	Christianity	Traders/ Entrepreneurs	Secondary education	School	Yes	No idea	No Idea	Not available	Fairl	Borehole	Yes	Yes	Recreational Purposes	1 hour	Mild	Moderate	No	No	Moderate	Yes	Not applicable	OTC	One - Three Months	Family Member	Not sure	Very Imprtant	Very Imprtant		Very Comfortable	Family Member
Female	10 - 14 Years	JS 1	H aematuria	Infection	No FGS Infection	Christianity	Traders/ Entrepreneurs	Secondary education	Mass Administration of Medicines	No	No idea	No Idea	Not available	Not available	Borehole/Satchet/bottled water	No	No	Domestic Purposes	3o minutes	Mild	Moderate	No	Not sure	Moderate	Yes	Not applicable	MAMs	Above Months	Family Member	Not sure	Somewhat important	Somewhat Imprtant		Somewhat Comfortable	Family Member
Male	15- 19 Years	JS 1	H aematuria	No infection	No FGS Infection	Christianity	Traders/ Entrepreneurs	Primary education	Church	No	No idea	No Idea	Not available	Always Available	Satchet/bottled water	Yes	Yes	Recreational Purposes	3o minutes	Mild	No	No	No	No	No	Not applicable	OTC	Above Months	Family Member	Yes	Very Imprtant	Very Imprtant		Very Comfortable	Sibling
Male	15- 19 Years	JS 1	No H aematuria	No infection	No FGS Infection	Christianity	Traders/ Entrepreneurs	Primary education	School	No	No idea	No Idea	Not available	Fairl	Borehole/Freshwater body	Yes	Yes	Recreational Purposes	3o minutes	Moderate	No	No	No	No	No	Not applicable	No answer	Above Months	No answer	No answer	Very Imprtant	Very Imprtant		Very Comfortable	Friend
Female	10 - 14 Years	JS 1	H aematuria	Infection	No FGS Infection	Christianity	Traders/ Entrepreneurs	Secondary education	No	No	No idea	No Idea	Not available	Fairl	Borehole/Freshwater body	Yes	Yes	Recreational Purposes	1 hour	Moderate	No	Yes	Not sure	Mild	Sometimes	Not applicable	OTC	Above Months	Family Member	Yes	Very Imprtant	Very Imprtant		Very Comfortable	Family Member
Male	10 - 14 Years	JS 1	No H aematuria	No infection	No FGS Infection	Christianity	Traders/ Entrepreneurs	Secondary education	School	No	No idea	No Idea	Not available	Not available	Borehole/Freshwater body	No	No	Recreational Purposes	Above 1 hour	Severe	Moderate	No	Not sure	Severe	No	Not applicable	OTC	Above Months	Family Member	Yes	Somewhat important	Somewhat Imprtant		Very Comfortable	Health Practitioner
Male	15- 19 Years	JS 1	No H aematuria	Infection	No FGS Infection	Christianity	Drivers	Secondary education	School	No	No idea	No Idea	Not available	Available	Borehole/Freshwater body	Yes	Not sure	Domestic Purposes	3o minutes	Severe	Moderate	No	No	Moderate	Yes	Not applicable	MAMs	Above Months	Health Practitioner	Not sure	Somewhat important	Very Imprtant		Not Comfortable	Friend
Female	15- 19 Years	JS 1	No H aematuria	No infection	No FGS Infection	Christianity	Traders/ Entrepreneurs	Tertiary education	School	No	No idea	No Idea	Not available	Available	Satchet/bottled water	Yes	Yes	Domestic Purposes	1 hour	No	No	No	No	No	No	Not applicable	MAMs	Above Months	Health Practitioner	Not sure	Very Imprtant	Very Imprtant		Very Comfortable	Family Member
Male	10 - 14 Years	JS 1	H aematuria	No infection	No FGS Infection	Christianity	Farmers	Secondary education	No	No	No idea	No Idea	Not available	Available	Borehole	Yes	Yes	Recreational Purposes	3o minutes	Mild	No	No	Not sure	Mild	No	Not applicable	OTC	Above Months	Family Member	Yes	Very Imprtant	Very Imprtant		Very Comfortable	Family Member
Male	10 - 14 Years	JS 1	No H aematuria	No infection	No FGS Infection	Christianity	Professionals	Secondary education	Mass Administration of Medicines	No	No idea	No Idea	Not available	Available	Borehole	No	No	No answer	No answer	Mild	No	No	No	No	No	Not applicable	Hospital	One - Three Months	Health Practitioner	Yes	Very Imprtant	Very Imprtant		Very Comfortable	Family Member
Female	15- 19 Years	JS 1	H aematuria	No infection	No FGS Infection	Christianity	Teachers	Secondary education	School	No	No idea	No Idea	Not available	Fairl	Borehole	No	No	Domestic Purposes	3o minutes	Moderate	No	No	No	No	No	Not applicable	MAMs	Above Months	Family Member	Not sure	Very Imprtant	Very Imprtant		Very Comfortable	Family Member
Female	15- 19 Years	JS 1	H aematuria	No infection	No FGS Infection	Christianity	Traders/ Entrepreneurs	Tertiary education	Mass media	No	No idea	No Idea	Not available	Available	Borehole	Yes	Yes	Recreational Purposes	1 hour	Moderate	Moderate	No	No	No	No	Not applicable	OTC	Above Months	Family Member	Yes	Very Imprtant	Very Imprtant		Very Comfortable	Family Member
Male	10 - 14 Years	JS 1	H aematuria	No infection	No FGS Infection	Christianity	Traders/ Entrepreneurs	Tertiary education	Mass Administration of Medicines	No	No idea	No Idea	Not available	Always Available	Borehole	Yes	Yes	Recreational Purposes	Above 1 hour	Mild	No	No	No	No	Yes	Not applicable	MAMs	Above Months	Health Practitioner	Yes	Very Imprtant	Very Imprtant		Very Comfortable	Family Member
Male	10 - 14 Years	JS 1	H aematuria	No infection	No FGS Infection	Christianity	Public/ Civil Servant	Primary education	School	No	No idea	No Idea	Not available	Available	Borehole	No	No	No answer	No answer	No	No	No	Not sure	No	No	Not applicable	OTC	Above Months	Family Member	Yes	Very Imprtant	Very Imprtant		Very Comfortable	Family Member
Female	10 - 14 Years	JS 1	No H aematuria	No infection	No FGS Infection	Christianity	Traders/ Entrepreneurs	Tertiary education	School	No	No idea	No Idea	Not available	Fairl	Borehole	Yes	Yes	Domestic Purposes	1 hour	Mild	Moderate	No	Not sure	Moderate	No	Not applicable	OTC	One - Three Months	Family Member	Yes	Very Imprtant	Very Imprtant		Very Comfortable	Friend
Male	15- 19 Years	JS 1	No H aematuria	No infection	No FGS Infection	Christianity	Traders/ Entrepreneurs	Secondary education	Church	No	No idea	No Idea	Not available	Fairl	Borehole	No	No	No answer	No answer	Mild	No	No	No	No	Yes	Not applicable	OTC	One - Three Months	Family Member	Yes	Somewhat important	Somewhat Imprtant		Somewhat Comfortable	Family Member
Male	10 - 14 Years	JS 1	H aematuria	Infection	No FGS Infection	Christianity	Traders/ Entrepreneurs	Secondary education	Mass Administration of Medicines	No	No idea	No Idea	Not available	Available	Borehole	Yes	Yes	Recreational Purposes	1 hour	No	Mild	No	Not sure	Mild	No	Not applicable	MAMs	Four - Six Months	Health Practitioner	Yes	Very Imprtant	Very Imprtant		Very Comfortable	Health Practitioner
Female	15- 19 Years	JS 1	No H aematuria	No infection	No FGS Infection	Christianity	Traders/ Entrepreneurs	Secondary education	No	No	No idea	No Idea	Not available	Available	Satchet/bottled water	Yes	Yes	Recreational Purposes	Above 1 hour	No	No	No	No	Mild	Yes	Not applicable	MAMs	Above Months	Health Practitioner	Not sure	Somewhat important	Somewhat Imprtant		Very Comfortable	Family Member
Female	10 - 14 Years	JS 1	No H aematuria	Infection	No FGS Infection	Christianity	Traders/ Entrepreneurs	Secondary education	School	No	No idea	No Idea	Not available	Poor	Freshwater body	Yes	Yes	Recreational Purposes	3o minutes	Moderate	Severe	No	No	No	Yes	Not applicable	No answer	Above Months	No answer	No answer	Very Imprtant	Very Imprtant		Very Comfortable	Family Member
Female	15- 19 Years	JS 1	No H aematuria	No infection	No FGS Infection	Christianity	Professionals	Secondary education	Mass Administration of Medicines	No	No idea	No Idea	Not available	Always Available	Borehole	No	No	No answer	No answer	Mild	No	No	No	No	No	Not applicable	MAMs	Four - Six Months	Family Member	Yes	Very Imprtant	Very Imprtant		Very Comfortable	Family Member
Male	10 - 14 Years	JS 1	No H aematuria	No infection	No FGS Infection	Christianity	Teachers	Secondary education	School	No	No idea	No Idea	Not available	Always Available	Satchet/bottled water	Yes	Not sure	Domestic Purposes	1 hour	No	No	Yes	No	Mild	Yes	Not applicable	MAMs	Above Months	Health Practitioner	Yes	Somewhat important	Somewhat Imprtant		Not Comfortable	Family Member
Male	15- 19 Years	JS 1	No H aematuria	No infection	No FGS Infection	Christianity	Traders/ Entrepreneurs	Tertiary education	Church	No	No idea	No Idea	Not available	Not available	Borehole	No	No	No answer	No answer	Moderate	Moderate	No	Not sure	Moderate	Yes	Not applicable	No answer	Above Months	No answer	Yes	Somewhat important	Somewhat Imprtant		Not Comfortable	Health Practitioner
Male	10 - 14 Years	JS 1	No H aematuria	Infection	No FGS Infection	Christianity	Traders/ Entrepreneurs	Secondary education	No	No	No idea	No Idea	Not available	Available	Borehole/Freshwater body	No	No	Recreational Purposes	3o minutes	Severe	No	No	No	Severe	Yes	Always	OTC	Four - Six Months	Health Practitioner	Yes	Very Imprtant	Very Imprtant		Very Comfortable	Family Member
Female	15- 19 Years	JS 1	H aematuria	No infection	No FGS Infection	Christianity	Public/ Civil Servant	No formal education	Mass Administration of Medicines	No	No idea	No Idea	Not available	Available	Borehole	Yes	Yes	Recreational Purposes	Above 1 hour	Severe	No	No	No	Mild	Yes	Not applicable	MAMs	Above Months	Health Practitioner	Yes	Very Imprtant	Very Imprtant		Very Comfortable	Family Member
Female	10 - 14 Years	JS 1	No H aematuria	No infection	No FGS Infection	Christianity	Traders/ Entrepreneurs	Tertiary education	Mass media	No	No idea	No Idea	Not available	Available	Satchet/bottled water	No	No	No answer	No answer	Moderate	No	No	No	No	Yes	Not applicable	OTC	Above Months	Family Member	Yes	Somewhat important	Somewhat Imprtant		Somewhat Comfortable	Family Member
Female	15- 19 Years	JS 1	No H aematuria	No infection	No FGS Infection	Christianity	Professionals	Secondary education	Mass Administration of Medicines	No	No idea	No Idea	Not available	Fairl	Freshwater body	Yes	Yes	Recreational Purposes	3o minutes	Mild	No	No	No	No	No	Not applicable	MAMs	Four - Six Months	Health Practitioner	Yes	Very Imprtant	Very Imprtant		Very Comfortable	Health Practitioner
Female	10 - 14 Years	JS 1	No H aematuria	Infection	No FGS Infection	Christianity	Traders/ Entrepreneurs	Secondary education	School	No	No idea	No Idea	Not available	Available	All water sources	No	No	No answer	No answer	Mild	No	No	No	No	Yes	Rarely	No answer	Above Months	No answer	Yes	Very Imprtant	Very Imprtant		Very Comfortable	Family Member
Male	15- 19 Years	JS 1	No H aematuria	Infection	No FGS Infection	Christianity	Traders/ Entrepreneurs	Primary education	Mass media	No	No idea	No Idea	Not available	Available	Borehole/Freshwater body	No	No	No answer	No answer	Severe	Severe	No	Not sure	Severe	Sometimes	Not applicable	OTC	Above Months	Family Member	Yes	Very Imprtant	Very Imprtant		Very Comfortable	Family Member
Male	10 - 14 Years	JS 1	No H aematuria	No infection	No FGS Infection	Christianity	Traders/ Entrepreneurs	Tertiary education	Church	No	No idea	No Idea	Not available	Poor	Borehole	No	No	No answer	No answer	No	No	No	Not sure	No	No	Not applicable	MAMs	Above Months	Health Practitioner	Not sure	Somewhat important	Somewhat Imprtant		Somewhat Comfortable	Family Member
Female	10 - 14 Years	JS 1	No H aematuria	No infection	No FGS Infection	Christianity	Traders/ Entrepreneurs	Secondary education	School	No	No idea	No Idea	Not available	Poor	Borehole	No	No	No answer	No answer	No	No	No	No	Mild	No	Not applicable	OTC	One - Three Months	Family Member	No answer	Not Imprtant	Not Imprtant		Not Comfortable	Family Member
Male	10 - 14 Years	JS 1	No H aematuria	No infection	No FGS Infection	Christianity	Professionals	Tertiary education	Mass Administration of Medicines	No	Oral-Borne	Oral-faecal	Not available	Always Available	Borehole	No	No	Occupational Purposes	3o minutes	Mild	No	No	No	No	No	Not applicable	MAMs	Above Months	Health Practitioner	No answer	Very Imprtant	Very Imprtant		Very Comfortable	Health Practitioner
Male	10 - 14 Years	JS 1	No H aematuria	Infection	No FGS Infection	Christianity	Traders/ Entrepreneurs	Tertiary education	No	No	No idea	No Idea	Not available	Available	Borehole/Freshwater body	Yes	Yes	Recreational Purposes	1 hour	No	No	No	No	Mild	No	Not applicable	No answer	Above Months	No answer	No answer	Very Imprtant	Very Imprtant		Very Comfortable	Friend
Male	10 - 14 Years	SS 1	No H aematuria	No infection	No FGS Infection	Christianity	Traders/ Entrepreneurs	Secondary education	No	No	No idea	No Idea	Not available	Available	Borehole	No	No	Domestic Purposes	3o minutes	Severe	Moderate	No	Not sure	Moderate	No	Not applicable	No answer	Four - Six Months	Family Member	Yes	Very Imprtant	Very Imprtant		Very Comfortable	Family Member
Male	10 - 14 Years	SS 2	No H aematuria	No infection	No FGS Infection	Christianity	Traders/ Entrepreneurs	Tertiary education	School	No	No idea	No Idea	Not available	Available	Borehole	No	No	Recreational Purposes	Above 1 hour	No	Mild	No	No	Mild	No	Not applicable	OTC	Above Months	Family Member	Yes	Very Imprtant	Very Imprtant		Very Comfortable	Family Member
Female	10 - 14 Years	SS 2	No H aematuria	Infection	No FGS Infection	Christianity	Traders/ Entrepreneurs	Secondary education	No	No	No idea	No Idea	Not available	Always Available	Satchet/bottled water	No	No	No answer	No answer	No	No	No	No	No	No	Not applicable	OTC	Four - Six Months	Family Member	Yes	Very Imprtant	Very Imprtant		Very Comfortable	Health Practitioner
Female	10 - 14 Years	SS 2	H aematuria	Infection	No FGS Infection	Christianity	Traders/ Entrepreneurs	Tertiary education	Church	No	No idea	No Idea	Not available	Poor	Borehole/Satchet/bottled water	No	No	No answer	No answer	No	No	No	Not sure	No	Yes	Not applicable	Hospital	Four - Six Months	Health Practitioner	Yes	Somewhat important	Somewhat Imprtant		Somewhat Comfortable	Family Member
Male	10 - 14 Years	JS 3	No H aematuria	No infection	No FGS Infection	Christianity	Traders/ Entrepreneurs	No formal education	No	No	No idea	No Idea	Not available	Not available	Borehole	No	No	No answer	No answer	No	No	No	No	No	No	Not applicable	No answer	Above Months	No answer	No answer	Very Imprtant	Very Imprtant		Very Comfortable	Family Member
Male	10 - 14 Years	JS 3	H aematuria	No infection	No FGS Infection	Christianity	Traders/ Entrepreneurs	Tertiary education	School	No	No idea	No Idea	Not available	Poor	Freshwater body	Yes	Yes	Recreational Purposes	Above 1 hour	Severe	No	No	No	Moderate	No	Not applicable	MAMs	Four - Six Months	Health Practitioner	Not sure	Very Imprtant	Very Imprtant		Very Comfortable	Family Member
Male	10 - 14 Years	SS 2	No H aematuria	No infection	No FGS Infection	Christianity	Traders/ Entrepreneurs	Secondary education	No	No	No idea	No Idea	Not available	Available	All water sources	Yes	Yes	Domestic Purposes	3o minutes	Moderate	No	No	No	No	No	Not applicable	No answer	Four - Six Months	Health Practitioner	Yes	Very Imprtant	Very Imprtant		Very Comfortable	Family Member
Female	15- 19 Years	JS 3	No H aematuria	No infection	No FGS Infection	Christianity	Traders/ Entrepreneurs	Secondary education	No	No	No idea	No Idea	Not available	Fairl	All water sources	Yes	Yes	Recreational Purposes	3o minutes	Mild	Mild	No	Not sure	Severe	Yes	Not applicable	No answer	Above Months	No answer	No answer	Very Imprtant	Very Imprtant		Very Comfortable	Family Member
Female	10 - 14 Years	SS 2	No H aematuria	No infection	No FGS Infection	Christianity	Traders/ Entrepreneurs	Secondary education	No	No	No idea	No Idea	Not available	Available	Freshwater body	No	No	Domestic Purposes	3o minutes	Severe	No	No	No	No	Yes	Not applicable	No answer	Above Months	No answer	No answer	Very Imprtant	Very Imprtant		Not Comfortable	Family Member
Female	10 - 14 Years	SS 2	H aematuria	Infection	No FGS Infection	Christianity	Professionals	Secondary education	No	No	No idea	No Idea	Not available	Always Available	All water sources	No	No	Occupational Purposes	3o minutes	Mild	No	No	No	No	No	Not applicable	No answer	Above Months	No answer	No answer	Very Imprtant	Very Imprtant		Very Comfortable	Teacher
Male	10 - 14 Years	JS 3	No H aematuria	No infection	No FGS Infection	Christianity	Traders/ Entrepreneurs	Secondary education	No	No	No idea	No Idea	Not available	Always Available	Borehole	No	No	No answer	No answer	Moderate	No	No	Yes	No	No	Not applicable	No answer	Above Months	No answer	No answer	Very Imprtant	Very Imprtant		Very Comfortable	Friend
Female	10 - 14 Years	SS 2	No H aematuria	No infection	No FGS Infection	Christianity	Traders/ Entrepreneurs	Secondary education	No	No	No idea	No Idea	Not available	Available	Borehole	Yes	Yes	Recreational Purposes	Above 1 hour	No	No	No	Not sure	No	No	Not applicable	No answer	Above Months	No answer	No answer	Very Imprtant	Very Imprtant		Very Comfortable	Family Member
Female	10 - 14 Years	SS 2	No H aematuria	No infection	No FGS Infection	Christianity	Traders/ Entrepreneurs	Secondary education	Church	No	No idea	No Idea	Not available	Fairl	Borehole	No	No	Domestic Purposes	3o minutes	No	No	No	Not sure	No	No	Not applicable	No answer	Above Months	No answer	No answer	Somewhat important	Somewhat Imprtant		Not Comfortable	Family Member
Female	10 - 14 Years	SS 2	H aematuria	No infection	No FGS Infection	Christianity	Traders/ Entrepreneurs	Secondary education	No	No	No idea	No Idea	Not available	Available	Borehole	No	No	Domestic Purposes	3o minutes	No	Mild	No	No	Mild	No	Not applicable	MAMs	One - Three Months	Family Member	Yes	Very Imprtant	Very Imprtant		Very Comfortable	Family Member
Female	10 - 14 Years	JS 3	H aematuria	No infection	No FGS Infection	Christianity	Drivers	Secondary education	No	No	No idea	No Idea	Not available	Always Available	Borehole	Yes	Yes	Recreational Purposes	Above 1 hour	No	No	No	Yes	Moderate	Yes	Not applicable	No answer	Above Months	No answer	No answer	Very Imprtant	Very Imprtant		Very Comfortable	Health Practitioner
Female	10 - 14 Years	SS 2	H aematuria	No infection	No FGS Infection	Christianity	Traders/ Entrepreneurs	Secondary education	Mass Administration of Medicines	No	No idea	No Idea	Not available	Not available	Borehole	Yes	Yes	Recreational Purposes	Above 1 hour	Mild	No	No	No	No	No	Not applicable	No answer	Above Months	No answer	No answer	Very Imprtant	Very Imprtant		Somewhat Comfortable	Family Member
Female	10 - 14 Years	JS 2	H aematuria	Infection	No FGS Infection	Christianity	Professionals	Tertiary education	No	No	No idea	No Idea	Not available	Available	All water sources	Yes	Yes	Recreational Purposes	1 hour	No	No	Yes	Not sure	No	No	Not applicable	No answer	Above Months	No answer	No answer	Very Imprtant	Very Imprtant		Very Comfortable	Family Member
Female	15- 19 Years	SS 1	No H aematuria	No infection	No FGS Infection	Christianity	Farmers	Secondary education	Mass media	No	No idea	No Idea	Not available	Always Available	Satchet/bottled water	Yes	Yes	Recreational Purposes	Above 1 hour	No	No	No	Yes	Mild	Yes	Not applicable	MAMs	Above Months	Health Practitioner	Not sure	Very Imprtant	Very Imprtant		Not Comfortable	Sibling
Female	15- 19 Years	JS 2	No H aematuria	No infection	No FGS Infection	Christianity	Traders/ Entrepreneurs	Tertiary education	School	No	No idea	No Idea	Not available	Available	All water sources	Yes	Yes	Recreational Purposes	1 hour	No	No	No	Yes	Moderate	No	Not applicable	OTC	Above Months	Family Member	Yes	Very Imprtant	Very Imprtant		Very Comfortable	Sibling
Female	10 - 14 Years	SS 2	No H aematuria	No infection	No FGS Infection	Christianity	Drivers	Secondary education	School	No	No idea	No Idea	Not available	Fairl	All water sources	Yes	Yes	Recreational Purposes	Above 1 hour	Severe	Mild	No	No	No	No	Not applicable	No answer	Above Months	Family Member	Yes	Very Imprtant	Very Imprtant		Very Comfortable	Family Member
Female	15- 19 Years	JS 1	No H aematuria	Infection	No FGS Infection	Christianity	Professionals	Secondary education	Mass media	No	No idea	No Idea	Not available	Available	Borehole/Satchet/bottled water	Yes	Yes	Recreational Purposes	3o minutes	Mild	No	No	Not sure	Mild	No	Not applicable	OTC	Above Months	Family Member	Yes	Very Imprtant	Very Imprtant		Very Comfortable	Family Member
Female	15- 19 Years	JS 1	H aematuria	Infection	No FGS Infection	Christianity	Drivers	Secondary education	No	No	No idea	No Idea	Not available	Always Available	All water sources	Yes	Yes	Recreational Purposes	1 hour	Moderate	Mild	No	Yes	No	No	Not applicable	MAMs	Above Months	No answer	Yes	Very Imprtant	Very Imprtant		Very Comfortable	Health Practitioner
Male	10 - 14 Years	JS 1	No H aematuria	No infection	No FGS Infection	Christianity	Traders/ Entrepreneurs	No formal education	Church	No	No idea	No Idea	Not available	Fairl	Borehole	Yes	Yes	Recreational Purposes	3o minutes	Moderate	No	No	Not sure	Moderate	Yes	Not applicable	MAMs	Above Months	Family Member	Yes	Somewhat important	Somewhat Imprtant		Somewhat Comfortable	Family Member
Female	15- 19 Years	JS 2	No H aematuria	No infection	No FGS Infection	Christianity	Professionals	Tertiary education	Mass Administration of Medicines	No	No idea	No Idea	Not available	Poor	Borehole	No	No	Recreational Purposes	No answer	No	No	No	No	Mild	No	Not applicable	OTC	One - Three Months	Health Practitioner	No answer	Very Imprtant	Very Imprtant		Very Comfortable	Family Member
Female	10 - 14 Years	SS 1	No H aematuria	No infection	No FGS Infection	Christianity	Traders/ Entrepreneurs	Secondary education	No	No	No idea	No Idea	Not available	Fairl	Borehole	No	No	No answer	No answer	No	No	No	No	No	Yes	Not applicable	OTC	Above Months	Family Member	Yes	Very Imprtant	Very Imprtant		Very Comfortable	Family Member
Female	10 - 14 Years	SS 1	H aematuria	No infection	No FGS Infection	Christianity	Traders/ Entrepreneurs	Secondary education	No	No	No idea	No Idea	Not available	Fairl	Borehole	Yes	Yes	Recreational Purposes	3o minutes	Moderate	No	No	No	Mild	Yes	Rarely	OTC	Above Months	Family Member	Yes	Very Imprtant	Very Imprtant		Not Comfortable	Health Practitioner
Female	10 - 14 Years	SS 1	H aematuria	No infection	No FGS Infection	Christianity	Traders/ Entrepreneurs	Primary education	No	No	No idea	No Idea	Not available	Fairl	Borehole	No	No	No answer	No answer	Severe	No	No	No	No	No	Not applicable	OTC	Above Months	Family Member	Yes	Very Imprtant	Very Imprtant		Not Comfortable	Health Practitioner
Female	15- 19 Years	SS 1	H aematuria	No infection	No FGS Infection	Christianity	Traders/ Entrepreneurs	Primary education	Church	Yes	Vector-Borne	Vector-borne	Not available	Poor	Freshwater body	No	No	Domestic Purposes	3o minutes	Moderate	No	No	Not sure	No	Yes	Not applicable	OTC	Above Months	Health Practitioner	Yes	Very Imprtant	Very Imprtant		Very Comfortable	Health Practitioner
Female	15- 19 Years	SS 1	No H aematuria	No infection	No FGS Infection	Christianity	Traders/ Entrepreneurs	Secondary education	No	No	No idea	No Idea	Not available	Available	Borehole/Freshwater body	Yes	Yes	Recreational Purposes	Above 1 hour	Severe	Mild	No	No	No	No	Not applicable	OTC	One - Three Months	Family Member	Yes	Very Imprtant	Very Imprtant		Very Comfortable	Family Member
Male	10 - 14 Years	SS 1	No H aematuria	No infection	No FGS Infection	Christianity	Drivers	Secondary education	No	No	No idea	No Idea	Not available	Available	Borehole	Yes	Yes	Recreational Purposes	1 hour	Severe	No	No	Not sure	No	No	Not applicable	OTC	Above Months	Family Member	Yes	Very Imprtant	Very Imprtant		Very Comfortable	Family Member
Male	10 - 14 Years	SS 1	No H aematuria	No infection	No FGS Infection	Christianity	Traders/ Entrepreneurs	Secondary education	No	No	No idea	No Idea	Not available	Available	Borehole	Yes	Yes	Recreational Purposes	1 hour	No	No	No	Not sure	No	No	Not applicable	MAMs	Above Months	Health Practitioner	Yes	Very Imprtant	Very Imprtant		Very Comfortable	Family Member
Female	10 - 14 Years	SS 1	No H aematuria	No infection	No FGS Infection	Christianity	Traders/ Entrepreneurs	Secondary education	No	No	No idea	No Idea	Not available	Available	Satchet/bottled water	Yes	Yes	Recreational Purposes	1 hour	Moderate	No	Yes	Not sure	Mild	Yes	Always	No answer	No answer	No answer	No answer	Somewhat important	Somewhat Imprtant		Not Comfortable	Health Practitioner
Female	10 - 14 Years	SS 1	No H aematuria	No infection	No FGS Infection	Christianity	Traders/ Entrepreneurs	Secondary education	No	No	No idea	No Idea	Not available	Available	All water sources	No	No	No answer	No answer	No	No	No	Not sure	Mild	Sometimes	Not applicable	MAMs	Above Months	Health Practitioner	Yes	Very Imprtant	Very Imprtant		Not Comfortable	Family Member
Male	10 - 14 Years	SS 1	No H aematuria	No infection	No FGS Infection	Christianity	Drivers	Secondary education	No	No	No idea	No Idea	Not available	Available	All water sources	Yes	Yes	Recreational Purposes	3o minutes	Moderate	No	No	Not sure	No	No	Not applicable	MAMs	Above Months	Health Practitioner	Yes	Very Imprtant	Very Imprtant		Very Comfortable	Family Member
Male	10 - 14 Years	SS 1	H aematuria	No infection	No FGS Infection	Christianity	Traders/ Entrepreneurs	Secondary education	No	No	No idea	No Idea	Not available	Available	All water sources	Yes	Yes	Recreational Purposes	3o minutes	Moderate	Mild	No	Not sure	Mild	No	Rarely	Hospital	Above Months	Health Practitioner	Yes	Very Imprtant	Very Imprtant		Very Comfortable	Family Member
Male	15- 19 Years	SS 1	H aematuria	No infection	No FGS Infection	Christianity	Drivers	Secondary education	No	No	No idea	No Idea	Not available	Available	All water sources	Yes	Yes	Recreational Purposes	Above 1 hour	Severe	Moderate	No	No	No	No	Not applicable	No answer	No answer	No answer	No answer	Very Imprtant	Very Imprtant		Very Comfortable	Family Member
Female	15- 19 Years	SS 1	H aematuria	No infection	No FGS Infection	Christianity	Traders/ Entrepreneurs	Secondary education	No	No	No idea	No Idea	Not available	Poor	Freshwater body	No	No	No answer	No answer	Moderate	No	No	No	No	No	Rarely	OTC	Above Months	Family Member	Yes	Very Imprtant	Very Imprtant		Very Comfortable	Sibling
Male	10 - 14 Years	SS 1	No H aematuria	No infection	No FGS Infection	Christianity	Traders/ Entrepreneurs	Tertiary education	No	No	No idea	No Idea	Not available	Available	Borehole/Freshwater body	No	No	No answer	No answer	No	Moderate	No	Not sure	Mild	No	Not applicable	OTC	Four - Six Months	Family Member	Yes	Very Imprtant	Very Imprtant		Very Comfortable	Family Member
Female	10 - 14 Years	SS 1	No H aematuria	No infection	No FGS Infection	Christianity	Traders/ Entrepreneurs	Secondary education	No	No	No idea	No Idea	Not available	Always Available	Satchet/bottled water	No	No	No answer	No answer	Mild	No	No	No	No	No	Not applicable	OTC	Above Months	Family Member	Yes	Very Imprtant	Very Imprtant		Very Comfortable	Family Member
Female	15- 19 Years	SS 1	H aematuria	No infection	No FGS Infection	Christianity	Professionals	Tertiary education	School	No	Skin penetration	No Idea	Not available	Poor	Borehole	No	No	Domestic Purposes	3o minutes	Moderate	Moderate	No	No	Mild	No	Not applicable	No answer	No answer	No answer	No answer	Very Imprtant	Very Imprtant		Very Comfortable	Family Member
Female	15- 19 Years	SS 1	No H aematuria	No infection	No FGS Infection	Christianity	Traders/ Entrepreneurs	Primary education	No	No	No idea	No Idea	Not available	Poor	Freshwater body	No	No	No answer	No answer	No	No	No	No	No	No	Not applicable	No answer	Above Months	No answer	No answer	Very Imprtant	Very Imprtant		Not Comfortable	Health Practitioner
Female	10 - 14 Years	SS 1	No H aematuria	No infection	No FGS Infection	Christianity	Traders/ Entrepreneurs	Tertiary education	No	No	No idea	No Idea	Not available	Always Available	Satchet/bottled water	No	No	No answer	No answer	No	No	No	No	Moderate	Yes	Not applicable	No answer	No answer	No answer	No answer	Very Imprtant	Very Imprtant		Somewhat Comfortable	Family Member
Female	15- 19 Years	SS 1	No H aematuria	No infection	No FGS Infection	Christianity	Traders/ Entrepreneurs	Secondary education	School	Yes	No idea	No Idea	Not available	Always Available	Satchet/bottled water	No	No	No answer	No answer	Moderate	No	No	Not sure	Mild	Yes	Not applicable	No answer	No answer	No answer	No answer	Very Imprtant	Very Imprtant		Not Comfortable	Health Practitioner
Female	15- 19 Years	SS 1	No H aematuria	No infection	No FGS Infection	Christianity	Traders/ Entrepreneurs	Tertiary education	No	No	No idea	No Idea	Not available	Available	Borehole	No	No	No answer	No answer	No	Moderate	No	Not sure	Mild	No	Not applicable	OTC	Four - Six Months	Family Member	Yes	Very Imprtant	Very Imprtant		Very Comfortable	Family Member
Female	10 - 14 Years	SS 1	No H aematuria	No infection	No FGS Infection	Christianity	Traders/ Entrepreneurs	Secondary education	No	No	No idea	No Idea	Not available	Poor	Freshwater body	Yes	Yes	Domestic Purposes	3o minutes	Severe	No	No	Not sure	Mild	No	Not applicable	MAMs	Above Months	Health Practitioner	Yes	Very Imprtant	Very Imprtant		Not Comfortable	Sibling
Female	15- 19 Years	SS 1	H aematuria	No infection	No FGS Infection	Christianity	Professionals	Tertiary education	School	No	Skin penetration	No Idea	Not available	Poor	Borehole	No	No	Domestic Purposes	3o minutes	Moderate	Moderate	No	No	Mild	No	Not applicable	No answer	Four - Six Months	Family Member	Yes	Very Imprtant	Very Imprtant		Very Comfortable	Family Member
Male	10 - 14 Years	SS 1	No H aematuria	No infection	No FGS Infection	Christianity	Traders/ Entrepreneurs	Secondary education	No	No	No idea	No Idea	Not available	Always Available	Satchet/bottled water	No	No	Domestic Purposes	3o minutes	Mild	Mild	No	No	Moderate	Yes	Occasionally	Hospital	Above Months	Health Practitioner	Not sure	Very Imprtant	Very Imprtant		Not Comfortable	Health Practitioner
Female	10 - 14 Years	SS 1	No H aematuria	No infection	No FGS Infection	Christianity	Traders/ Entrepreneurs	Secondary education	No	No	No idea	No Idea	Not available	Fairl	All water sources	No	No	No answer	No answer	No	No	No	No	No	Yes	Not applicable	OTC	Above Months	Family Member	Yes	Very Imprtant	Very Imprtant		Very Comfortable	Family Member
Male	15- 19 Years	SS 1	No H aematuria	No infection	No FGS Infection	Christianity	Traders/ Entrepreneurs	Secondary education	No	No	No idea	No Idea	Not available	Available	All water sources	No	No	No answer	No answer	No	No	No	Not sure	Mild	Sometimes	Not applicable	MAMs	Above Months	Health Practitioner	Yes	Very Imprtant	Very Imprtant		Not Comfortable	Family Member
Male	10 - 14 Years	SS 2	No H aematuria	No infection	No FGS Infection	Christianity	Traders/ Entrepreneurs	Tertiary education	No	No	No idea	No Idea	Not available	Available	All water sources	Yes	Not sure	Recreational Purposes	3o minutes	Moderate	No	No	Not sure	Mild	Yes	Not applicable	No answer	Above Months	No answer	No answer	Not Imprtant	Not Imprtant		Somewhat Comfortable	Health Practitioner
Female	10 - 14 Years	SS 2	No H aematuria	No infection	No FGS Infection	Christianity	Traders/ Entrepreneurs	Secondary education	No	No	No idea	No Idea	Not available	Available	All water sources	No	No	No answer	No answer	No	No	No	No	No	No	Not applicable	No answer	Above Months	Health Practitioner	Not sure	Very Imprtant	Very Imprtant		Very Comfortable	Family Member
Female	15- 19 Years	SS 2	No H aematuria	No infection	No FGS Infection	Christianity	Farmers	Secondary education	No	No	No idea	No Idea	Not available	Fairl	All water sources	No	No	No answer	No answer	Moderate	No	No	No	Mild	No	Not applicable	OTC	Above Months	Family Member	Yes	Very Imprtant	Very Imprtant		Very Comfortable	Sibling
Female	10 - 14 Years	SS 2	No H aematuria	No infection	No FGS Infection	Christianity	Drivers	Secondary education	No	No	No idea	No Idea	Not available	Available	Borehole/Freshwater body	Yes	Yes	Recreational Purposes	1 hour	Severe	No	No	Not sure	No	No	Not applicable	OTC	Above Months	Family Member	Yes	Very Imprtant	Very Imprtant		Very Comfortable	Family Member
Male	10 - 14 Years	SS 2	No H aematuria	No infection	No FGS Infection	Christianity	Traders/ Entrepreneurs	Secondary education	No	No	No idea	No Idea	Not available	Available	Borehole/Freshwater body	No	No	No answer	No answer	Severe	No	No	Not sure	No	Yes	Not applicable	No answer	Above Months	No answer	No answer	Very Imprtant	Very Imprtant		Not Comfortable	Sibling
Male	10 - 14 Years	SS 2	No H aematuria	No infection	No FGS Infection	Christianity	Traders/ Entrepreneurs	Primary education	No	No	No idea	No Idea	Not available	Fairl	Borehole/Freshwater body	Yes	Yes	No answer	No answer	Mild	Mild	Yes	No	No	No	Not applicable	MAMs	Four - Six Months	Health Practitioner	Not sure	Not Imprtant	Not Imprtant		Somewhat Comfortable	Friend
Male	10 - 14 Years	SS 2	No H aematuria	No infection	No FGS Infection	Christianity	Traders/ Entrepreneurs	Primary education	No	No	No idea	No Idea	Not available	Fairl	Borehole	No	No	No answer	No answer	Severe	No	No	No	No	No	Not applicable	OTC	Above Months	Family Member	Yes	Very Imprtant	Very Imprtant		Not Comfortable	Health Practitioner
Male	15- 19 Years	SS 2	No H aematuria	No infection	No FGS Infection	Christianity	Traders/ Entrepreneurs	Secondary education	No	No	No idea	No Idea	Not available	Available	Borehole	Yes	Yes	Recreational Purposes	1 hour	No	No	No	Not sure	No	No	Not applicable	MAMs	Above Months	Health Practitioner	Yes	Very Imprtant	Very Imprtant		Very Comfortable	Family Member
Female	15- 19 Years	SS 2	No H aematuria	No infection	No FGS Infection	Christianity	Professionals	Tertiary education	No	No	No idea	No Idea	Not available	Always Available	Satchet/bottled water	Yes	Yes	Recreational Purposes	Above 1 hour	Moderate	No	No	No	No	No	Not applicable	OTC	Above Months	Family Member	Yes	Very Imprtant	Very Imprtant		Very Comfortable	Health Practitioner
Female	10 - 14 Years	SS 2	No H aematuria	No infection	No FGS Infection	Christianity	Traders/ Entrepreneurs	Secondary education	No	No	No idea	No Idea	Not available	Available	Satchet/bottled water	Yes	Yes	Domestic Purposes	3o minutes	Severe	Moderate	No	No	Moderate	Yes	Not applicable	No answer	Above Months	Health Practitioner	Not sure	Very Imprtant	Very Imprtant		Very Comfortable	Family Member
Male	15- 19 Years	JS 1	H aematuria	No infection	No FGS Infection	African Traditional Religion	Traders/ Entrepreneurs	Primary education	Church	Yes	Vector-Borne	Vector-borne	Not available	Poor	Freshwater body	No	No	Domestic Purposes	3o minutes	Moderate	No	No	Not sure	No	Yes	Not applicable	OTC	Above Months	Health Practitioner	Yes	Very Imprtant	Very Imprtant		Very Comfortable	Health Practitioner
Male	15- 19 Years	JS 2	H aematuria	No infection	No FGS Infection	Christianity	Traders/ Entrepreneurs	Secondary education	No	No	No idea	No Idea	Not available	Fairl	Borehole/Freshwater body	Yes	Yes	Recreational Purposes	3o minutes	Moderate	No	No	No	Mild	Yes	Rarely	OTC	Above Months	Family Member	Yes	Very Imprtant	Very Imprtant		Not Comfortable	Health Practitioner
Female	10 - 14 Years	JS 2	H aematuria	No infection	No FGS Infection	Christianity	Drivers	Secondary education	No	No	No idea	No Idea	Not available	Available	Borehole/Freshwater body	Yes	Yes	Recreational Purposes	Above 1 hour	Mild	No	No	No	No	No	Not applicable	OTC	Above Months	Health Practitioner	Yes	Very Imprtant	Somewhat Imprtant		Not Comfortable	Family Member
Female	15- 19 Years	JS 2	No H aematuria	No infection	No FGS Infection	Christianity	Professionals	Secondary education	No	No	No idea	No Idea	Not available	Available	Borehole/Freshwater body	No	No	No answer	No answer	Moderate	No	No	Not sure	No	No	Rarely	OTC	Above Months	Family Member	Yes	Very Imprtant	Very Imprtant		Very Comfortable	Family Member
Male	10 - 14 Years	JS 2	No H aematuria	No infection	No FGS Infection	Christianity	Traders/ Entrepreneurs	Secondary education	No	No	No idea	No Idea	Not available	Available	Borehole/Freshwater body	Yes	Yes	Recreational Purposes	Above 1 hour	Severe	Mild	No	No	No	No	Not applicable	OTC	One - Three Months	Family Member	Yes	Very Imprtant	Very Imprtant		Very Comfortable	Family Member
Female	10 - 14 Years	SS 2	No H aematuria	No infection	No FGS Infection	Christianity	Traders/ Entrepreneurs	Secondary education	No	No	No idea	No Idea	Not available	Fairl	Satchet/bottled water	Yes	Yes	Recreational Purposes	1 hour	Moderate	No	Yes	Not sure	Mild	Yes	Always	No answer	Above Months	No answer	No answer	Somewhat important	Somewhat Imprtant		Not Comfortable	Health Practitioner
Male	10 - 14 Years	JS 1	H aematuria	No infection	No FGS Infection	Christianity	Traders/ Entrepreneurs	Secondary education	No	No	No idea	No Idea	Not available	Fairl	Borehole/Satchet/bottled water	No	No	Domestic Purposes	3o minutes	Severe	No	No	No	No	Yes	Not applicable	OTC	Above Months	Family Member	Yes	Very Imprtant	Very Imprtant		Very Comfortable	Health Practitioner
Female	10 - 14 Years	JS 1	No H aematuria	No infection	No FGS Infection	Christianity	Traders/ Entrepreneurs	Primary education	No	No	No idea	No Idea	Not available	Available	Borehole/Satchet/bottled water	No	No	No answer	No answer	Moderate	No	No	Not sure	No	No	Not applicable	No answer	Above Months	No answer	No answer	Very Imprtant	Very Imprtant		Very Comfortable	Family Member
Male	10 - 14 Years	JS 1	No H aematuria	No infection	No FGS Infection	Christianity	Traders/ Entrepreneurs	Secondary education	No	No	No idea	No Idea	Not available	Always Available	Borehole/Satchet/bottled water	No	No	Domestic Purposes	3o minutes	Mild	No	No	Not sure	Moderate	Yes	Not applicable	MAMs	Above Months	Health Practitioner	Not sure	Very Imprtant	Very Imprtant		Somewhat Comfortable	Health Practitioner
Female	15- 19 Years	SS 1	H aematuria	No infection	No FGS Infection	Christianity	Traders/ Entrepreneurs	Secondary education	No	No	No idea	No Idea	Not available	Poor	Borehole/Freshwater body	No	No	No answer	No answer	Moderate	No	No	No	No	No	Rarely	OTC	Above Months	Family Member	Yes	Very Imprtant	Very Imprtant		Very Comfortable	Sibling
Male	10 - 14 Years	JS 1	H aematuria	No infection	No FGS Infection	Christianity	Drivers	Secondary education	No	No	No idea	No Idea	Not available	Available	Borehole	Yes	Yes	Recreational Purposes	Above 1 hour	Severe	Moderate	No	No	No	No	Not applicable	No answer	Above Months	Health Practitioner	Not sure	Very Imprtant	Very Imprtant		Very Comfortable	Family Member
Female	10 - 14 Years	SS 2	H aematuria	No infection	No FGS Infection	Christianity	Drivers	Secondary education	No	No	No idea	No Idea	Not available	Available	Borehole	Yes	Yes	Recreational Purposes	3o minutes	Moderate	No	No	Not sure	No	No	Not applicable	MAMs	Above Months	Health Practitioner	Yes	Very Imprtant	Very Imprtant		Very Comfortable	Family Member
Male	15- 19 Years	JS 1	No H aematuria	No infection	No FGS Infection	Christianity	Traders/ Entrepreneurs	Secondary education	School	Yes	No idea	No Idea	Not available	Always Available	Satchet/bottled water	No	No	No answer	No answer	Moderate	No	No	Not sure	Mild	Yes	Not applicable	No answer	Above Months	No answer	No answer	Very Imprtant	Very Imprtant		Not Comfortable	Health Practitioner
Female	15- 19 Years	JS 1	No H aematuria	No infection	No FGS Infection	Christianity	Teachers	Secondary education	No	No	No idea	No Idea	Not available	Available	Borehole/Satchet/bottled water	No	No	Recreational Purposes	No answer	Severe	No	No	Not sure	Moderate	Yes	Occasionally	No answer	Above Months	Health Practitioner	Yes	Very Imprtant	Very Imprtant		Somewhat Comfortable	Health Practitioner
Female	10 - 14 Years	JS 2	H aematuria	No infection	No FGS Infection	Christianity	Traders/ Entrepreneurs	Tertiary education	No	No	No idea	No Idea	Not available	Fairl	Satchet/bottled water	No	No	No answer	No answer	Mild	No	No	No	No	No	Not applicable	OTC	Above Months	Family Member	Yes	Very Imprtant	Very Imprtant		Very Comfortable	Family Member
Female	15- 19 Years	JS 2	No H aematuria	No infection	No FGS Infection	Christianity	Traders/ Entrepreneurs	Secondary education	No	No	No idea	No Idea	Not available	Available	Borehole	Yes	Yes	Recreational Purposes	3o minutes	Moderate	Mild	No	Not sure	Mild	No	Rarely	Hospital	Above Months	Health Practitioner	Yes	Very Imprtant	Very Imprtant		Very Comfortable	Family Member
Male	15- 19 Years	JS 2	H aematuria	No infection	No FGS Infection	Christianity	Traders/ Entrepreneurs	Secondary education	No	No	No idea	No Idea	Not available	Available	Borehole	No	No	No answer	No answer	Mild	No	No	Not sure	Moderate	Yes	Not applicable	OTC	Above Months	Family Member	No answer	Very Imprtant	Very Imprtant		Not Comfortable	Sibling
Female	15- 19 Years	JS 2	H aematuria	No infection	No FGS Infection	Christianity	Farmers	Secondary education	No	No	No idea	No Idea	Not available	Available	Satchet/bottled water	Yes	Yes	Recreational Purposes	Above 1 hour	Moderate	Mild	No	Not sure	No	Yes	Not applicable	OTC	Four - Six Months	Family Member	Yes	Very Imprtant	Very Imprtant		Not Comfortable	Health Practitioner
Female	10 - 14 Years	JS 2	No H aematuria	No infection	No FGS Infection	Christianity	Traders/ Entrepreneurs	Primary education	No	No	No idea	No Idea	Not available	Available	Satchet/bottled water	No	No	No answer	No answer	No	No	No	No	Moderate	Yes	Not applicable	No answer	Above Months	Health Practitioner	Yes	Very Imprtant	Very Imprtant		Somewhat Comfortable	Family Member
Female	15- 19 Years	JS 2	H aematuria	Infection	No FGS Infection	Christianity	Traders/ Entrepreneurs	Tertiary education	No	No	No idea	No Idea	Not available	Poor	Freshwater body	No	No	No answer	No answer	No	No	No	No	No	No	Not applicable	No answer	Above Months	No answer	No answer	Very Imprtant	Very Imprtant		Not Comfortable	Health Practitioner
Female	10 - 14 Years	JS 2	No H aematuria	No infection	No FGS Infection	Christianity	Traders/ Entrepreneurs	Primary education	No	No	No idea	No Idea	Not available	Available	Borehole	No	No	No answer	No answer	Mild	No	No	No	Moderate	Sometimes	Not applicable	OTC	Above Months	Family Member	Yes	Very Imprtant	Very Imprtant		Somewhat Comfortable	Sibling
Male	15- 19 Years	JS 2	No H aematuria	No infection	No FGS Infection	Christianity	Farmers	Secondary education	No	No	No idea	No Idea	Not available	Available	Borehole	No	No	No answer	No answer	Moderate	Moderate	No	Not sure	Moderate	Yes	Not applicable	No answer	Above Months	No answer	No answer	Very Imprtant	Very Imprtant		Very Comfortable	Health Practitioner
Female	15- 19 Years	JS 1	No H aematuria	No infection	No FGS Infection	Christianity	Traders/ Entrepreneurs	Tertiary education	No	No	No idea	No Idea	Not available	Always Available	Borehole	Yes	Yes	Recreational Purposes	3o minutes	No	No	Yes	No	Moderate	No	Occasionally	No answer	Above Months	No answer	No answer	Very Imprtant	Very Imprtant		Very Comfortable	Health Practitioner
Male	15- 19 Years	JS 1	No H aematuria	No infection	No FGS Infection	Christianity	Traders/ Entrepreneurs	Secondary education	Mass media	No	No idea	No Idea	Not available	Available	Borehole	No	No	No answer	No answer	Moderate	Mild	No	Not sure	No	No	Not applicable	MAMs	Above Months	Health Practitioner	Yes	Very Imprtant	Very Imprtant		Very Comfortable	Family Member
Male	10 - 14 Years	JS 2	No H aematuria	No infection	No FGS Infection	Christianity	Traders/ Entrepreneurs	Secondary education	Church	No	No idea	No Idea	Not available	Not available	Borehole/Freshwater body	Yes	Yes	Recreational Purposes	3o minutes	Mild	No	No	Not sure	Severe	No	Not applicable	MAMs	Above Months	Health Practitioner	Yes	Somewhat important	Somewhat Imprtant		Not Comfortable	Family Member
Male	10 - 14 Years	JS 2	No H aematuria	No infection	No FGS Infection	Christianity	Drivers	Secondary education	No	No	No idea	No Idea	Not available	Available	Borehole	No	No	Occupational Purposes	3o minutes	Mild	No	No	No	Mild	No	Not applicable	MAMs	Above Months	Health Practitioner	Yes	Very Imprtant	Very Imprtant		Somewhat Comfortable	Health Practitioner
Male	15- 19 Years	JS 2	No H aematuria	No infection	No FGS Infection	Christianity	Traders/ Entrepreneurs	Secondary education	School	No	No idea	No Idea	Not available	Fairl	Borehole	Yes	Yes	Domestic Purposes	1 hour	Mild	No	No	No	No	No	Not applicable	OTC	Above Months	Family Member	Not sure	Very Imprtant	Very Imprtant		Not Comfortable	Health Practitioner
Female	15- 19 Years	JS 1	No H aematuria	No infection	No FGS Infection	Christianity	Traders/ Entrepreneurs	Secondary education	School	No	No idea	No Idea	Not available	Always Available	Borehole	No	No	Domestic Purposes	3o minutes	Mild	No	No	No	No	No	Not applicable	MAMs	Above Months	Health Practitioner	Not sure	Very Imprtant	Very Imprtant		Very Comfortable	Family Member
Female	15- 19 Years	JS 2	H aematuria	Infection	No FGS Infection	Christianity	Traders/ Entrepreneurs	Secondary education	No	No	No idea	No Idea	Not available	Available	Borehole/Freshwater body	Yes	Not sure	Recreational Purposes	3o minutes	No	Severe	No	Not sure	Mild	No	Not applicable	No answer	Above Months	No answer	No answer	Very Imprtant	Very Imprtant		Very Comfortable	Family Member
Female	15- 19 Years	JS 1	H aematuria	No infection	No FGS Infection	Christianity	Farmers	Tertiary education	Church	No	No idea	No Idea	Not available	Fairl	Borehole	No	No	No answer	No answer	Mild	Mild	No	Not sure	Moderate	No	Not applicable	OTC	Above Months	Family Member	Not sure	Somewhat important	Somewhat Imprtant		Not Comfortable	Family Member
Female	15- 19 Years	JS 1	H aematuria	No infection	No FGS Infection	Christianity	Drivers	Primary education	No	No	No idea	No Idea	Not available	Available	Freshwater body	No	No	Domestic Purposes	3o minutes	Mild	No	No	No	No	No	Not applicable	OTC	Above Months	Family Member	Yes	Very Imprtant	Very Imprtant		Very Comfortable	Family Member
Male	15- 19 Years	JS 2	No H aematuria	No infection	No FGS Infection	Christianity	Teachers	Secondary education	School	No	No idea	No Idea	Not available	Fairl	Borehole	Yes	Yes	Recreational Purposes	3o minutes	Mild	No	No	Yes	Moderate	No	Not applicable	MAMs	Above Months	Health Practitioner	Not sure	Very Imprtant	Very Imprtant		Somewhat Comfortable	Family Member
Male	15- 19 Years	JS 1	No H aematuria	No infection	No FGS Infection	Christianity	Public/ Civil Servant	Tertiary education	No	No	No idea	No Idea	Not available	Available	Borehole	No	No	No answer	No answer	Moderate	No	Yes	Not sure	No	Yes	Not applicable	OTC	Above Months	Family Member	Yes	Very Imprtant	Very Imprtant		Very Comfortable	Sibling
Male	15- 19 Years	JS 2	No H aematuria	No infection	No FGS Infection	Christianity	Traders/ Entrepreneurs	Secondary education	No	No	No idea	No Idea	Not available	Available	Satchet/bottled water	No	No	Domestic Purposes	3o minutes	Severe	Mild	No	No	Mild	Yes	Not applicable	No answer	Above Months	Family Member	Yes	Very Imprtant	Very Imprtant		Very Comfortable	Family Member
Female	10 - 14 Years	JS 2	No H aematuria	Infection	No FGS Infection	Christianity	Traders/ Entrepreneurs	Secondary education	School	No	No idea	No Idea	Not available	Always Available	Borehole/Freshwater body	No	No	No answer	No answer	Severe	Severe	Yes	No	No	No	Not applicable	Hospital	One - Three Months	Health Practitioner	Yes	Very Imprtant	Very Imprtant		Very Comfortable	Family Member
Male	15- 19 Years	JS 2	No H aematuria	No infection	No FGS Infection	Christianity	Traders/ Entrepreneurs	Secondary education	Church	No	No idea	No Idea	Not available	Fairl	Borehole	No	No	No answer	No answer	Mild	No	No	Not sure	Moderate	Yes	Not applicable	OTC	Above Months	Family Member	No answer	Somewhat important	Somewhat Imprtant		Very Comfortable	Family Member
Male	15- 19 Years	JS 2	H aematuria	No infection	No FGS Infection	Christianity	Traders/ Entrepreneurs	Secondary education	Mass media	No	No idea	No Idea	Not available	Always Available	Freshwater body	Yes	Yes	Recreational Purposes	3o minutes	Mild	No	No	No	No	No	Not applicable	No answer	Above Months	No answer	No answer	Very Imprtant	Very Imprtant		Very Comfortable	Family Member
Male	15- 19 Years	JS 1	No H aematuria	No infection	No FGS Infection	Christianity	Farmers	Secondary education	School	No	No idea	No Idea	Not available	Fairl	Borehole	Yes	Yes	Recreational Purposes	1 hour	Moderate	Mild	No	No	Moderate	No	Not applicable	No answer	Above Months	No answer	No answer	Very Imprtant	Very Imprtant		Not Comfortable	Health Practitioner
Male	10 - 14 Years	JS 2	No H aematuria	No infection	No FGS Infection	Christianity	Traders/ Entrepreneurs	Secondary education	Mass media	No	No idea	No Idea	Not available	Available	Borehole	No	No	No answer	No answer	Mild	Mild	No	Not sure	Moderate	No	Not applicable	OTC	Above Months	Family Member	Yes	Very Imprtant	Very Imprtant		Very Comfortable	Family Member
Female	15- 19 Years	JS 2	No H aematuria	No infection	No FGS Infection	Christianity	Traders/ Entrepreneurs	Secondary education	No	No	No idea	No Idea	Not available	Available	Borehole	Yes	Yes	Recreational Purposes	Above 1 hour	Moderate	No	No	Not sure	No	Yes	Not applicable	No answer	Above Months	No answer	No answer	Very Imprtant	Very Imprtant		Very Comfortable	Family Member
Female	10 - 14 Years	JS 2	No H aematuria	No infection	No FGS Infection	Christianity	Traders/ Entrepreneurs	Primary education	No	No	No idea	No Idea	Not available	Fairl	Borehole	Yes	Yes	Domestic Purposes	Above 1 hour	Moderate	No	No	No	No	No	Not applicable	MAMs	Four - Six Months	Health Practitioner	Yes	Very Imprtant	Very Imprtant		Somewhat Comfortable	Family Member
Male	10 - 14 Years	JS 1	No H aematuria	No infection	No FGS Infection	Christianity	Traders/ Entrepreneurs	Secondary education	School	No	No idea	No Idea	Not available	Fairl	Borehole	Yes	Yes	Domestic Purposes	1 hour	Moderate	No	No	No	No	Yes	Not applicable	OTC	One - Three Months	Family Member	Yes	Very Imprtant	Very Imprtant		Very Comfortable	Sibling
Male	10 - 14 Years	JS 1	No H aematuria	No infection	No FGS Infection	Christianity	Traders/ Entrepreneurs	Secondary education	Mass media	No	No idea	No Idea	Not available	Always Available	Borehole	Yes	Yes	Recreational Purposes	3o minutes	Mild	Mild	No	No	Moderate	Sometimes	Not applicable	OTC	Above Months	Family Member	Yes	Very Imprtant	Very Imprtant		Very Comfortable	Sibling
Female	15- 19 Years	JS 2	No H aematuria	No infection	No FGS Infection	Christianity	Professionals	Tertiary education	No	No	No idea	No Idea	Not available	Available	Borehole/Satchet/bottled water	No	No	Domestic Purposes	3o minutes	Severe	Mild	No	Yes	No	No	Not applicable	OTC	Above Months	Health Practitioner	Yes	Very Imprtant	Very Imprtant		Very Comfortable	Family Member
Male	10 - 14 Years	JS 2	No H aematuria	No infection	No FGS Infection	Christianity	Farmers	Tertiary education	Mass media	No	No idea	No Idea	Not available	Available	Borehole	No	No	No answer	No answer	No	No	No	Not sure	Mild	No	Not applicable	OTC	Above Months	Family Member	Yes	Very Imprtant	Very Imprtant		Very Comfortable	Family Member
Male	15- 19 Years	JS 1	No H aematuria	No infection	No FGS Infection	Christianity	Traders/ Entrepreneurs	Primary education	School	No	No idea	No Idea	Not available	Fairl	Borehole/Satchet/bottled water	No	No	No answer	No answer	Moderate	No	No	No	No	No	Not applicable	OTC	One - Three Months	Health Practitioner	Yes	Very Imprtant	Very Imprtant		Very Comfortable	Family Member
Female	15- 19 Years	JS 1	No H aematuria	No infection	No FGS Infection	Christianity	Traders/ Entrepreneurs	Secondary education	Church	No	No idea	No Idea	Not available	Poor	Borehole	Yes	Yes	No answer	No answer	Mild	Mild	No	Not sure	No	No	Not applicable	No answer	Above Months	No answer	Yes	Somewhat important	Somewhat Imprtant		Not Comfortable	Family Member
Female	15- 19 Years	JS 1	H aematuria	No infection	No FGS Infection	Christianity	Traders/ Entrepreneurs	Primary education	No	No	No idea	No Idea	Not available	Available	Borehole/Satchet/bottled water	Yes	Yes	Recreational Purposes	Above 1 hour	Moderate	Mild	No	No	Moderate	Yes	Not applicable	No answer	Above Months	No answer	No answer	Very Imprtant	Very Imprtant		Very Comfortable	Health Practitioner
Female	15- 19 Years	JS 1	No H aematuria	No infection	No FGS Infection	Christianity	Farmers	Primary education	Mass media	No	No idea	No Idea	Not available	Available	Borehole/Freshwater body	Yes	Yes	Recreational Purposes	1 hour	Severe	Mild	No	Not sure	Mild	Yes	Not applicable	OTC	Above Months	Family Member	Yes	Very Imprtant	Very Imprtant		Very Comfortable	Family Member
Female	15- 19 Years	JS 1	H aematuria	Infection	No FGS Infection	Christianity	Traders/ Entrepreneurs	Secondary education	Mass Administration of Medicines	No	No idea	No Idea	Not available	Always Available	Borehole/Freshwater body	No	No	No answer	No answer	Moderate	Moderate	No	No	No	No	Not applicable	MAMs	Four - Six Months	Health Practitioner	Yes	Very Imprtant	Very Imprtant		Not Comfortable	Health Practitioner
Male	15- 19 Years	JS 1	H aematuria	No infection	No FGS Infection	Christianity	Traders/ Entrepreneurs	Primary education	No	No	No idea	No Idea	Not available	Available	Borehole	No	No	Domestic Purposes	3o minutes	No	No	No	No	No	No	Not applicable	No answer	Above Months	Family Member	Yes	Very Imprtant	Very Imprtant		Very Comfortable	Family Member
Male	15- 19 Years	JS 1	No H aematuria	No infection	No FGS Infection	Christianity	Traders/ Entrepreneurs	Secondary education	School	Yes	No idea	No Idea	Not available	Fairl	Borehole	Yes	Yes	Recreational Purposes	1 hour	Mild	Moderate	No	No	Moderate	Yes	Not applicable	OTC	One - Three Months	Family Member	Not sure	Very Imprtant	Very Imprtant		Very Comfortable	Family Member
Female	15- 19 Years	JS 1	H aematuria	Infection	No FGS Infection	Christianity	Traders/ Entrepreneurs	Secondary education	Mass Administration of Medicines	No	No idea	No Idea	Not available	Not available	Borehole/Freshwater body	No	No	Domestic Purposes	3o minutes	Mild	Moderate	No	Not sure	Moderate	Yes	Not applicable	MAMs	Above Months	Family Member	Not sure	Somewhat important	Somewhat Imprtant		Somewhat Comfortable	Family Member
Male	15- 19 Years	JS 1	H aematuria	No infection	No FGS Infection	Christianity	Traders/ Entrepreneurs	Primary education	Church	No	No idea	No Idea	Not available	Always Available	Satchet/bottled water	Yes	Yes	Recreational Purposes	3o minutes	Mild	No	No	No	No	No	Not applicable	OTC	Above Months	Family Member	Yes	Very Imprtant	Very Imprtant		Very Comfortable	Health Practitioner
Male	15- 19 Years	JS 1	No H aematuria	No infection	No FGS Infection	Christianity	Traders/ Entrepreneurs	Primary education	School	No	No idea	No Idea	Not available	Fairl	Borehole	Yes	Yes	Recreational Purposes	3o minutes	Moderate	No	No	No	No	No	Not applicable	No answer	Above Months	No answer	No answer	Very Imprtant	Very Imprtant		Very Comfortable	Friend
Female	15- 19 Years	JS 1	H aematuria	Infection	No FGS Infection	Christianity	Traders/ Entrepreneurs	Secondary education	No	No	No idea	No Idea	Not available	Fairl	All water sources	Yes	Yes	Recreational Purposes	1 hour	Moderate	No	Yes	Not sure	Mild	Sometimes	Not applicable	OTC	Above Months	Family Member	Yes	Very Imprtant	Very Imprtant		Very Comfortable	Family Member
Male	15- 19 Years	JS 1	No H aematuria	No infection	No FGS Infection	Christianity	Traders/ Entrepreneurs	Secondary education	School	No	No idea	No Idea	Not available	Not available	Borehole	No	No	Recreational Purposes	Above 1 hour	Severe	Moderate	No	Not sure	Severe	No	Not applicable	OTC	Above Months	Family Member	Yes	Somewhat important	Somewhat Imprtant		Very Comfortable	Health Practitioner
Male	15- 19 Years	JS 1	No H aematuria	Infection	No FGS Infection	Christianity	Drivers	Secondary education	School	No	No idea	No Idea	Not available	Available	Borehole/Freshwater body	Yes	Not sure	Domestic Purposes	3o minutes	Severe	Moderate	No	No	Moderate	Yes	Not applicable	MAMs	Above Months	Health Practitioner	Not sure	Somewhat important	Very Imprtant		Not Comfortable	Family Member
Female	15- 19 Years	JS 1	No H aematuria	No infection	No FGS Infection	Christianity	Traders/ Entrepreneurs	Tertiary education	School	No	No idea	No Idea	Not available	Available	Satchet/bottled water	Yes	Yes	Domestic Purposes	1 hour	No	No	No	No	No	No	Not applicable	MAMs	Above Months	Health Practitioner	Not sure	Very Imprtant	Very Imprtant		Very Comfortable	Family Member
Male	15- 19 Years	JS 1	H aematuria	No infection	No FGS Infection	Christianity	Farmers	Secondary education	No	No	No idea	No Idea	Not available	Available	Borehole/Satchet/bottled water	Yes	Yes	Recreational Purposes	3o minutes	Mild	No	No	Not sure	Mild	No	Not applicable	OTC	Above Months	Family Member	Yes	Very Imprtant	Very Imprtant		Very Comfortable	Family Member
Male	10 - 14 Years	JS 1	No H aematuria	No infection	No FGS Infection	Christianity	Professionals	Secondary education	Mass Administration of Medicines	No	No idea	No Idea	Not available	Available	Borehole/Satchet/bottled water	No	No	No answer	No answer	Mild	No	No	No	No	No	Not applicable	Hospital	One - Three Months	Health Practitioner	Yes	Very Imprtant	Very Imprtant		Very Comfortable	Family Member
Female	15- 19 Years	JS 1	H aematuria	No infection	No FGS Infection	Christianity	Teachers	Secondary education	School	No	No idea	No Idea	Not available	Fairl	Borehole/Satchet/bottled water	No	No	Domestic Purposes	3o minutes	Moderate	No	No	No	No	No	Not applicable	MAMs	Above Months	Family Member	Not sure	Very Imprtant	Very Imprtant		Very Comfortable	Family Member
Female	15- 19 Years	JS 1	H aematuria	No infection	No FGS Infection	Christianity	Traders/ Entrepreneurs	Tertiary education	Mass media	No	No idea	No Idea	Not available	Available	Borehole/Satchet/bottled water	Yes	Yes	Recreational Purposes	1 hour	Moderate	Moderate	No	No	No	No	Not applicable	OTC	Above Months	Family Member	Yes	Very Imprtant	Very Imprtant		Very Comfortable	Family Member
Male	15- 19 Years	JS 1	H aematuria	No infection	No FGS Infection	Christianity	Traders/ Entrepreneurs	Tertiary education	Mass Administration of Medicines	No	No idea	No Idea	Not available	Always Available	Borehole	Yes	Yes	Recreational Purposes	Above 1 hour	Mild	No	No	No	No	Yes	Not applicable	MAMs	Above Months	Health Practitioner	Yes	Very Imprtant	Very Imprtant		Very Comfortable	Family Member
Male	15- 19 Years	JS 1	H aematuria	No infection	No FGS Infection	Christianity	Public/ Civil Servant	Primary education	School	No	No idea	No Idea	Not available	Available	Borehole	No	No	No answer	No answer	No	No	No	Not sure	No	No	Not applicable	OTC	Above Months	Family Member	Yes	Very Imprtant	Very Imprtant		Very Comfortable	Family Member
Female	15- 19 Years	JS 1	No H aematuria	No infection	No FGS Infection	Christianity	Traders/ Entrepreneurs	Tertiary education	School	No	No idea	No Idea	Not available	Fairl	Borehole	Yes	Yes	Domestic Purposes	1 hour	Mild	Moderate	No	Not sure	Moderate	No	Not applicable	OTC	One - Three Months	Family Member	Yes	Very Imprtant	Very Imprtant		Very Comfortable	Friend
Male	15- 19 Years	JS 1	No H aematuria	No infection	No FGS Infection	Christianity	Traders/ Entrepreneurs	Secondary education	Church	No	No idea	No Idea	Not available	Fairl	Borehole	No	No	No answer	No answer	Mild	No	No	No	No	Yes	Not applicable	OTC	One - Three Months	Family Member	Yes	Somewhat important	Somewhat Imprtant		Somewhat Comfortable	Family Member
Male	10 - 14 Years	JS 1	H aematuria	Infection	No FGS Infection	Christianity	Traders/ Entrepreneurs	Secondary education	Mass Administration of Medicines	No	No idea	No Idea	Not available	Available	Borehole/Freshwater body	Yes	Yes	Recreational Purposes	1 hour	No	Mild	No	Not sure	Mild	No	Not applicable	MAMs	Four - Six Months	Health Practitioner	Yes	Very Imprtant	Very Imprtant		Very Comfortable	Family Member
Female	15- 19 Years	JS 1	No H aematuria	No infection	No FGS Infection	Christianity	Traders/ Entrepreneurs	Secondary education	No	No	No idea	No Idea	Not available	Available	Satchet/bottled water	Yes	Yes	Recreational Purposes	Above 1 hour	No	No	No	No	Mild	Yes	Not applicable	MAMs	Above Months	Health Practitioner	Not sure	Somewhat important	Somewhat Imprtant		Very Comfortable	Family Member
Female	15- 19 Years	JS 1	No H aematuria	Infection	No FGS Infection	Christianity	Traders/ Entrepreneurs	Secondary education	School	No	No idea	No Idea	Not available	Poor	Freshwater body	Yes	Yes	Recreational Purposes	3o minutes	Moderate	Severe	No	No	No	Yes	Not applicable	No answer	Above Months	No answer	No answer	Very Imprtant	Very Imprtant		Very Comfortable	Family Member
Female	15- 19 Years	JS 1	No H aematuria	No infection	No FGS Infection	Christianity	Professionals	Secondary education	Mass Administration of Medicines	No	No idea	No Idea	Not available	Always Available	Borehole	No	No	No answer	No answer	Mild	No	No	No	No	No	Not applicable	MAMs	Four - Six Months	Family Member	Yes	Very Imprtant	Very Imprtant		Very Comfortable	Family Member
Male	15- 19 Years	JS 1	No H aematuria	No infection	No FGS Infection	Christianity	Teachers	Secondary education	School	No	No idea	No Idea	Not available	Always Available	Satchet/bottled water	Yes	Not sure	Domestic Purposes	1 hour	No	No	Yes	No	Mild	Yes	Not applicable	MAMs	Above Months	Health Practitioner	Yes	Somewhat important	Somewhat Imprtant		Not Comfortable	Family Member
Male	15- 19 Years	JS 1	No H aematuria	No infection	No FGS Infection	Christianity	Traders/ Entrepreneurs	Tertiary education	Church	No	No idea	No Idea	Not available	Not available	Borehole	No	No	No answer	No answer	Moderate	Moderate	No	Not sure	Moderate	Yes	Not applicable	No answer	Above Months	No answer	Yes	Somewhat important	Somewhat Imprtant		Not Comfortable	Health Practitioner
Male	15- 19 Years	JS 1	No H aematuria	Infection	No FGS Infection	Christianity	Traders/ Entrepreneurs	Secondary education	No	No	No idea	No Idea	Not available	Available	Borehole/Freshwater body	No	No	Recreational Purposes	3o minutes	Severe	No	No	No	Severe	Yes	Always	OTC	Four - Six Months	Health Practitioner	Yes	Very Imprtant	Very Imprtant		Very Comfortable	Family Member
Female	15- 19 Years	JS 1	H aematuria	No infection	No FGS Infection	Christianity	Public/ Civil Servant	No formal education	Mass Administration of Medicines	No	No idea	No Idea	Not available	Available	Borehole	Yes	Yes	Recreational Purposes	Above 1 hour	Severe	No	No	No	Mild	Yes	Not applicable	MAMs	Above Months	Health Practitioner	Yes	Very Imprtant	Very Imprtant		Very Comfortable	Family Member
Female	10 - 14 Years	JS 1	No H aematuria	No infection	No FGS Infection	Christianity	Traders/ Entrepreneurs	Tertiary education	Mass media	No	No idea	No Idea	Not available	Available	All water sources	No	No	No answer	No answer	Moderate	No	No	No	No	Yes	Not applicable	OTC	Above Months	Family Member	Yes	Somewhat important	Somewhat Imprtant		Somewhat Comfortable	Family Member
Female	15- 19 Years	JS 1	No H aematuria	No infection	No FGS Infection	Christianity	Professionals	Secondary education	Mass Administration of Medicines	No	No idea	No Idea	Not available	Fairl	Borehole/Freshwater body	Yes	Yes	Recreational Purposes	3o minutes	Mild	No	No	No	No	No	Not applicable	MAMs	Four - Six Months	Health Practitioner	Yes	Very Imprtant	Very Imprtant		Very Comfortable	Health Practitioner
Female	15- 19 Years	JS 1	No H aematuria	Infection	No FGS Infection	Christianity	Traders/ Entrepreneurs	Secondary education	School	No	No idea	No Idea	Not available	Available	Borehole/Freshwater body	No	No	No answer	No answer	Mild	No	No	No	No	Yes	Rarely	No answer	Above Months	No answer	Yes	Very Imprtant	Very Imprtant		Very Comfortable	Family Member
Male	15- 19 Years	JS 1	No H aematuria	Infection	No FGS Infection	Christianity	Traders/ Entrepreneurs	Primary education	Mass media	No	No idea	No Idea	Not available	Available	Borehole/Freshwater body	No	No	No answer	No answer	Severe	Severe	No	Not sure	Severe	Sometimes	Not applicable	OTC	Above Months	Family Member	Yes	Very Imprtant	Very Imprtant		Very Comfortable	Family Member
Male	15- 19 Years	JS 1	No H aematuria	No infection	No FGS Infection	Christianity	Traders/ Entrepreneurs	Tertiary education	Church	No	No idea	No Idea	Not available	Poor	Borehole	No	No	No answer	No answer	No	No	No	Not sure	No	No	Not applicable	MAMs	Above Months	Health Practitioner	Not sure	Somewhat important	Somewhat Imprtant		Somewhat Comfortable	Family Member
Female	15- 19 Years	JS 1	No H aematuria	No infection	No FGS Infection	Christianity	Traders/ Entrepreneurs	Secondary education	School	No	No idea	No Idea	Not available	Poor	Borehole	No	No	No answer	No answer	No	No	No	No	Mild	No	Not applicable	OTC	One - Three Months	Family Member	No answer	Not Imprtant	Not Imprtant		Not Comfortable	Family Member
Male	15- 19 Years	JS 1	No H aematuria	No infection	No FGS Infection	Christianity	Professionals	Tertiary education	Mass Administration of Medicines	No	Oral-Borne	Oral-faecal	Not available	Always Available	Borehole	No	No	Occupational Purposes	3o minutes	Mild	No	No	No	No	No	Not applicable	MAMs	Above Months	Health Practitioner	No answer	Very Imprtant	Very Imprtant		Very Comfortable	Health Practitioner
Male	15- 19 Years	JS 1	No H aematuria	Infection	No FGS Infection	Christianity	Traders/ Entrepreneurs	Tertiary education	No	No	No idea	No Idea	Not available	Available	Borehole/Freshwater body	Yes	Yes	Recreational Purposes	1 hour	No	No	No	No	Mild	No	Not applicable	No answer	Above Months	No answer	No answer	Very Imprtant	Very Imprtant		Very Comfortable	Friend
Male	10 - 14 Years	SS 1	No H aematuria	No infection	No FGS Infection	Christianity	Traders/ Entrepreneurs	Secondary education	No	No	No idea	No Idea	Not available	Available	Borehole	No	No	Domestic Purposes	3o minutes	Severe	Moderate	No	Not sure	Moderate	No	Not applicable	No answer	Four - Six Months	Family Member	Yes	Very Imprtant	Very Imprtant		Very Comfortable	Family Member
Male	10 - 14 Years	SS 2	No H aematuria	No infection	No FGS Infection	Christianity	Traders/ Entrepreneurs	Tertiary education	School	No	No idea	No Idea	Not available	Available	Borehole	No	No	Recreational Purposes	Above 1 hour	No	Mild	No	No	Mild	No	Not applicable	OTC	Above Months	Family Member	Yes	Very Imprtant	Very Imprtant		Very Comfortable	Family Member
Female	10 - 14 Years	SS 2	No H aematuria	Infection	No FGS Infection	Christianity	Traders/ Entrepreneurs	Secondary education	No	No	No idea	No Idea	Not available	Always Available	Satchet/bottled water	No	No	No answer	No answer	No	No	No	No	No	No	Not applicable	OTC	Four - Six Months	Family Member	Yes	Very Imprtant	Very Imprtant		Very Comfortable	Health Practitioner
Female	10 - 14 Years	SS 2	H aematuria	Infection	No FGS Infection	Christianity	Traders/ Entrepreneurs	Tertiary education	Church	No	No idea	No Idea	Not available	Poor	Borehole/Freshwater body	No	No	No answer	No answer	No	No	No	Not sure	No	Yes	Not applicable	Hospital	Four - Six Months	Health Practitioner	Yes	Somewhat important	Somewhat Imprtant		Somewhat Comfortable	Family Member
Male	10 - 14 Years	JS 3	No H aematuria	No infection	No FGS Infection	Christianity	Traders/ Entrepreneurs	No formal education	No	No	No idea	No Idea	Not available	Not available	Borehole	No	No	No answer	No answer	No	No	No	No	No	No	Not applicable	No answer	Above Months	No answer	No answer	Very Imprtant	Very Imprtant		Very Comfortable	Family Member
Male	10 - 14 Years	JS 3	H aematuria	No infection	No FGS Infection	Christianity	Traders/ Entrepreneurs	Tertiary education	School	No	No idea	No Idea	Not available	Poor	Freshwater body	Yes	Yes	Recreational Purposes	Above 1 hour	Severe	No	No	No	Moderate	No	Not applicable	MAMs	Four - Six Months	Health Practitioner	Not sure	Very Imprtant	Very Imprtant		Very Comfortable	Family Member
Male	10 - 14 Years	SS 2	No H aematuria	No infection	No FGS Infection	Christianity	Traders/ Entrepreneurs	Secondary education	No	No	No idea	No Idea	Not available	Available	Borehole	Yes	Yes	Domestic Purposes	3o minutes	Moderate	No	No	No	No	No	Not applicable	No answer	Four - Six Months	Health Practitioner	Yes	Very Imprtant	Very Imprtant		Very Comfortable	Family Member
Female	15- 19 Years	JS 3	No H aematuria	No infection	No FGS Infection	Christianity	Traders/ Entrepreneurs	Secondary education	No	No	No idea	No Idea	Not available	Fairl	Borehole	Yes	Yes	Recreational Purposes	3o minutes	Mild	Mild	No	Not sure	Severe	Yes	Not applicable	No answer	Above Months	No answer	No answer	Very Imprtant	Very Imprtant		Very Comfortable	Family Member
Female	10 - 14 Years	SS 2	No H aematuria	No infection	No FGS Infection	Christianity	Traders/ Entrepreneurs	Secondary education	No	No	No idea	No Idea	Not available	Available	Freshwater body	No	No	Domestic Purposes	3o minutes	Severe	No	No	No	No	Yes	Not applicable	No answer	Above Months	No answer	No answer	Very Imprtant	Very Imprtant		Not Comfortable	Family Member
Female	10 - 14 Years	SS 2	H aematuria	Infection	No FGS Infection	Christianity	Professionals	Secondary education	No	No	No idea	No Idea	Not available	Always Available	Satchet/bottled water	No	No	Occupational Purposes	3o minutes	Mild	No	No	No	No	No	Not applicable	No answer	Above Months	No answer	No answer	Very Imprtant	Very Imprtant		Very Comfortable	Teacher
Male	10 - 14 Years	JS 3	No H aematuria	No infection	No FGS Infection	Christianity	Traders/ Entrepreneurs	Secondary education	No	No	No idea	No Idea	Not available	Always Available	Borehole	No	No	No answer	No answer	Moderate	No	No	Yes	No	No	Not applicable	No answer	Above Months	No answer	No answer	Very Imprtant	Very Imprtant		Very Comfortable	Friend
Female	10 - 14 Years	SS 2	No H aematuria	No infection	No FGS Infection	Christianity	Traders/ Entrepreneurs	Secondary education	No	No	No idea	No Idea	Not available	Available	Borehole	Yes	Yes	Recreational Purposes	Above 1 hour	No	No	No	Not sure	No	No	Not applicable	No answer	Above Months	No answer	No answer	Very Imprtant	Very Imprtant		Very Comfortable	Family Member
Female	10 - 14 Years	SS 2	No H aematuria	No infection	No FGS Infection	Christianity	Traders/ Entrepreneurs	Secondary education	Church	No	No idea	No Idea	Not available	Fairl	Borehole/Satchet/bottled water	No	No	Domestic Purposes	3o minutes	No	No	No	Not sure	No	No	Not applicable	No answer	Above Months	No answer	No answer	Somewhat important	Somewhat Imprtant		Not Comfortable	Family Member
Female	10 - 14 Years	SS 2	H aematuria	No infection	No FGS Infection	Christianity	Traders/ Entrepreneurs	Secondary education	No	No	No idea	No Idea	Not available	Available	Borehole	No	No	Domestic Purposes	3o minutes	No	Mild	No	No	Mild	No	Not applicable	MAMs	One - Three Months	Family Member	Yes	Very Imprtant	Very Imprtant		Very Comfortable	Family Member
Female	10 - 14 Years	JS 3	H aematuria	No infection	No FGS Infection	Christianity	Drivers	Secondary education	No	No	No idea	No Idea	Not available	Always Available	Borehole/Satchet/bottled water	Yes	Yes	Recreational Purposes	Above 1 hour	No	No	No	Yes	Moderate	Yes	Not applicable	No answer	Above Months	No answer	No answer	Very Imprtant	Very Imprtant		Very Comfortable	Health Practitioner
Female	10 - 14 Years	SS 2	H aematuria	No infection	No FGS Infection	Christianity	Traders/ Entrepreneurs	Secondary education	Mass Administration of Medicines	No	No idea	No Idea	Not available	Not available	Borehole/Satchet/bottled water	Yes	Yes	Recreational Purposes	Above 1 hour	Mild	No	No	No	No	No	Not applicable	No answer	Above Months	No answer	No answer	Very Imprtant	Very Imprtant		Somewhat Comfortable	Family Member
Female	10 - 14 Years	JS 2	H aematuria	Infection	No FGS Infection	Christianity	Professionals	Tertiary education	No	No	No idea	No Idea	Not available	Available	Satchet/bottled water	Yes	Yes	Recreational Purposes	1 hour	No	No	Yes	Not sure	No	No	Not applicable	No answer	Above Months	No answer	No answer	Very Imprtant	Very Imprtant		Very Comfortable	Family Member
Female	15- 19 Years	SS 1	No H aematuria	No infection	No FGS Infection	Christianity	Farmers	Secondary education	Mass media	No	No idea	No Idea	Not available	Always Available	Satchet/bottled water	Yes	Yes	Recreational Purposes	Above 1 hour	No	No	No	Yes	Mild	Yes	Not applicable	MAMs	Above Months	Health Practitioner	Not sure	Very Imprtant	Very Imprtant		Not Comfortable	Sibling
Female	15- 19 Years	JS 2	No H aematuria	No infection	No FGS Infection	Christianity	Traders/ Entrepreneurs	Tertiary education	School	No	No idea	No Idea	Not available	Available	Borehole	Yes	Yes	Recreational Purposes	1 hour	No	No	No	Yes	Moderate	No	Not applicable	OTC	Above Months	Family Member	Yes	Very Imprtant	Very Imprtant		Very Comfortable	Sibling
Female	10 - 14 Years	SS 2	No H aematuria	No infection	No FGS Infection	Christianity	Drivers	Secondary education	School	No	No idea	No Idea	Not available	Fairl	Borehole	Yes	Yes	Recreational Purposes	Above 1 hour	Severe	Mild	No	No	No	No	Not applicable	No answer	Above Months	Family Member	Yes	Very Imprtant	Very Imprtant		Very Comfortable	Family Member
Female	15- 19 Years	JS 1	No H aematuria	Infection	No FGS Infection	Christianity	Professionals	Secondary education	Mass media	No	No idea	No Idea	Not available	Available	Borehole	Yes	Yes	Recreational Purposes	3o minutes	Mild	No	No	Not sure	Mild	No	Not applicable	OTC	Above Months	Family Member	Yes	Very Imprtant	Very Imprtant		Very Comfortable	Family Member
Female	15- 19 Years	JS 1	H aematuria	Infection	No FGS Infection	Christianity	Drivers	Secondary education	No	No	No idea	No Idea	Not available	Always Available	Borehole/Freshwater body	Yes	Yes	Recreational Purposes	1 hour	Moderate	Mild	No	Yes	No	No	Not applicable	MAMs	Above Months	No answer	Yes	Very Imprtant	Very Imprtant		Very Comfortable	Health Practitioner
Male	10 - 14 Years	JS 1	No H aematuria	No infection	No FGS Infection	Christianity	Traders/ Entrepreneurs	No formal education	Church	No	No idea	No Idea	Not available	Fairl	Borehole	Yes	Yes	Recreational Purposes	3o minutes	Moderate	No	No	Not sure	Moderate	Yes	Not applicable	MAMs	Above Months	Family Member	Yes	Somewhat important	Somewhat Imprtant		Somewhat Comfortable	Family Member
Female	15- 19 Years	JS 2	No H aematuria	No infection	No FGS Infection	Christianity	Professionals	Tertiary education	Mass Administration of Medicines	No	No idea	No Idea	Not available	Poor	Borehole	No	No	Recreational Purposes	No answer	No	No	No	No	Mild	No	Not applicable	OTC	One - Three Months	Health Practitioner	No answer	Very Imprtant	Very Imprtant		Very Comfortable	Family Member
Male	15- 19 Years	JS 1	No H aematuria	No infection	No FGS Infection	Christianity	Traders/ Entrepreneurs	Secondary education	Mass Administration of Medicines	Yes	No idea	No Idea	Available	Always Available	Borehole	Yes	Yes	Recreational Purposes	Above 1 hour	No	No	Yes	No	Mild	Yes	Occasionally	Hospital	Four - Six Months	Health Practitioner	No answer	Very Imprtant	Very Imprtant		Very Comfortable	Health Practitioner
Male	15- 19 Years	JS 1	No H aematuria	Infection	No FGS Infection	Christianity	Farmers	Secondary education	Mass media	Yes	No idea	No Idea	Available	Not available	Borehole	Yes	Yes	Recreational Purposes	1 hour	No	No	No	No	Moderate	No	Not applicable	No answer	Above Months	Family Member	No answer	Very Imprtant	Very Imprtant		Very Comfortable	Health Practitioner
Male	15- 19 Years	JS 1	No H aematuria	No infection	No FGS Infection	Christianity	Public/ Civil Servant	Secondary education	No	No	No idea	No Idea	Available	Available	Borehole	Yes	Yes	Domestic Purposes	Above 1 hour	No	Mild	No	Yes	Mild	Yes	Not applicable	OTC	Above Months	Health Practitioner	No answer	Very Imprtant	Very Imprtant		Very Comfortable	Friend
Male	15- 19 Years	JS 1	H aematuria	No infection	No FGS Infection	Christianity	Traders/ Entrepreneurs	Secondary education	School	No	No idea	No Idea	Available	Fairl	Borehole	Yes	Yes	Recreational Purposes	Above 1 hour	Moderate	No	No	No	Moderate	No	Always	OTC	Above Months	Family Member	No answer	Very Imprtant	Very Imprtant		Not Comfortable	Sibling
Male	10 - 14 Years	JS 1	H aematuria	Infection	No FGS Infection	Christianity	Farmers	Secondary education	Mass Administration of Medicines	No	Skin penetration	No Idea	Available	Always Available	Borehole	Yes	Yes	Recreational Purposes	1 hour	No	No	No	No	Mild	No	Not applicable	MAMs	Above Months	Health Practitioner	No answer	Very Imprtant	Very Imprtant		Not Comfortable	Family Member
Male	10 - 14 Years	JS 1	No H aematuria	No infection	No FGS Infection	Christianity	Farmers	Secondary education	No	No	No idea	No Idea	Available	Fairl	Borehole	No	No	Recreational Purposes	1 hour	Severe	Severe	No	Yes	Moderate	Yes	Not applicable	OTC	Above Months	Family Member	No answer	Very Imprtant	Very Imprtant		Very Comfortable	Family Member
Male	15- 19 Years	JS 1	No H aematuria	Infection	No FGS Infection	Christianity	Professionals	Secondary education	Church	No	No idea	No Idea	Available	Available	Borehole/Freshwater body	No	No	Occupational Purposes	3o minutes	No	No	No	Not sure	Moderate	Yes	Not applicable	Hospital	Above Months	Family Member	No answer	Somewhat important	Somewhat Imprtant		Very Comfortable	Family Member
Female	10 - 14 Years	JS 1	Haematuria	No infection	No FGS Infection	Christianity	Traders/ Entrepreneurs	Secondary education	Church	No	No idea	No Idea	Available	Fairl	All water sources	Yes	Yes	Occupational Purposes	Above 1 hour	No	No	No	No	Moderate	Sometimes	Occasionally	No answer	Above Months	Family Member	No answer	Somewhat important	Somewhat Imprtant		Not Comfortable	Family Member
Female	15- 19 Years	JS 1	No H aematuria	No infection	No FGS Infection	Christianity	Traders/ Entrepreneurs	Secondary education	School	No	No idea	No Idea	Available	Available	All water sources	Yes	Yes	Recreational Purposes	1 hour	Moderate	No	No	No	Moderate	Yes	Not applicable	No answer	Above Months	Family Member	No answer	Somewhat important	Somewhat Imprtant		Very Comfortable	Family Member
Female	15- 19 Years	JS 1	H aematuria	Infection	No FGS Infection	Christianity	Traders/ Entrepreneurs	Primary education	School	No	No idea	Oral-faecal	Available	Available	All water sources	Yes	Not sure	Recreational Purposes	3o minutes	No	No	No	Not sure	Mild	Yes	Not applicable	No answer	Above Months	Family Member	No answer	Very Imprtant	Very Imprtant		Not Comfortable	Sibling
Male	15- 19 Years	JS 1	No H aematuria	No infection	No FGS Infection	Christianity	Traders/ Entrepreneurs	Secondary education	School	No	No idea	No Idea	Available	Available	All water sources	Yes	Yes	Recreational Purposes	Above 1 hour	Mild	No	No	No	Mild	Yes	Rarely	No answer	Above Months	Family Member	No answer	Somewhat important	Somewhat Imprtant		Somewhat Comfortable	Family Member
Male	15- 19 Years	JS 2	H aematuria	Infection	No FGS Infection	Christianity	Traders/ Entrepreneurs	Primary education	School	No	No idea	No Idea	Available	Fairl	Borehole/Freshwater body	No	No	Occupational Purposes	1 hour	No	No	No	No	No	No	Not applicable	No answer	Above Months	Family Member	No answer	Very Imprtant	Very Imprtant		Very Comfortable	Family Member
Male	15- 19 Years	JS 2	No H aematuria	No infection	No FGS Infection	Christianity	Traders/ Entrepreneurs	Secondary education	School	No	No idea	No Idea	Available	Always Available	Borehole	Yes	Yes	Recreational Purposes	Above 1 hour	Moderate	Moderate	No	Not sure	Moderate	No	Not applicable	OTC	Above Months	Family Member	No answer	Very Imprtant	Very Imprtant		Very Comfortable	Teacher
Female	15- 19 Years	JS 2	No H aematuria	No infection	No FGS Infection	Christianity	Traders/ Entrepreneurs	Secondary education	School	No	No idea	No Idea	Available	Not available	Borehole/Freshwater body	No	No	No answer	No answer	No	No	No	Not sure	No	Yes	Not applicable	No answer	One - Three Months	Family Member	No answer	Somewhat important	Somewhat Imprtant		Very Comfortable	Family Member
Male	15- 19 Years	JS 2	No H aematuria	No infection	No FGS Infection	Christianity	Traders/ Entrepreneurs	Secondary education	School	Yes	No idea	No Idea	Available	Available	Borehole	Yes	Yes	Recreational Purposes	Above 1 hour	Moderate	No	No	No	Moderate	No	Not applicable	Hospital	Above Months	Health Practitioner	No answer	Very Imprtant	Very Imprtant		Very Comfortable	Family Member
Male	10 - 14 Years	JS 2	H aematuria	No infection	No FGS Infection	Christianity	Farmers	Secondary education	School	No	No idea	No Idea	Available	Fairl	Borehole	No	No	Domestic Purposes	3o minutes	No	No	No	Not sure	Moderate	Yes	Not applicable	MAMs	Above Months	Health Practitioner	No answer	Very Imprtant	Very Imprtant		Not Comfortable	Teacher
Male	15- 19 Years	JS 2	No H aematuria	Infection	No FGS Infection	Christianity	Public/ Civil Servant	No formal education	School	No	No idea	No Idea	Available	Available	Borehole/Freshwater body	Yes	Yes	Recreational Purposes	1 hour	Moderate	Moderate	No	Not sure	Moderate	Sometimes	Rarely	No answer	Above Months	Health Practitioner	No answer	Somewhat important	Somewhat Imprtant		Not Comfortable	Friend
Male	10 - 14 Years	JS 2	No H aematuria	No infection	No FGS Infection	Christianity	Traders/ Entrepreneurs	Primary education	School	No	No idea	No Idea	Available	Fairl	Borehole	No	No	Recreational Purposes	3o minutes	No	No	No	Not sure	Mild	Yes	Not applicable	OTC	Above Months	Health Practitioner	No answer	Very Imprtant	Very Imprtant		Not Comfortable	Sibling
Female	15- 19 Years	JS 2	H aematuria	No infection	No FGS Infection	Christianity	Farmers	No formal education	School	No	No idea	No Idea	Available	Always Available	Borehole	No	No	No answer	No answer	No	No	No	No	No	No	Not applicable	No answer	Above Months	Family Member	No answer	Very Imprtant	Very Imprtant		Very Comfortable	Family Member
Female	15- 19 Years	JS 3	No H aematuria	No infection	No FGS Infection	Christianity	Traders/ Entrepreneurs	Secondary education	School	No	No idea	No Idea	Available	Fairl	Borehole	Yes	Not sure	Recreational Purposes	1 hour	Moderate	No	No	Not sure	Moderate	Yes	Not applicable	No answer	Above Months	Family Member	No answer	Somewhat important	Somewhat Imprtant		Somewhat Comfortable	Family Member
Female	15- 19 Years	JS 3	No H aematuria	No infection	No FGS Infection	Christianity	Farmers	No formal education	School	No	No idea	No Idea	Available	Available	Borehole/Freshwater body	Yes	Not sure	Recreational Purposes	3o minutes	Mild	Mild	No	Not sure	Mild	No	Not applicable	OTC	Above Months	Family Member	No answer	Very Imprtant	Very Imprtant		Very Comfortable	Family Member
Female	10 - 14 Years	JS 3	No H aematuria	No infection	No FGS Infection	Christianity	Traders/ Entrepreneurs	Secondary education	School	No	No idea	No Idea	Available	Always Available	Borehole	No	No	No answer	No answer	No	No	No	No	Mild	Yes	Not applicable	No answer	Above Months	Family Member	No answer	Very Imprtant	Very Imprtant		Very Comfortable	Family Member
Male	15- 19 Years	JS 3	No H aematuria	No infection	No FGS Infection	Christianity	Traders/ Entrepreneurs	Secondary education	School	No	No idea	No Idea	Available	Available	Borehole	Yes	Not sure	Domestic Purposes	Above 1 hour	Mild	Mild	No	Not sure	Moderate	Sometimes	Not applicable	No answer	Above Months	Family Member	No answer	Somewhat important	Somewhat Imprtant		Somewhat Comfortable	Sibling
Female	15- 19 Years	JS 3	H aematuria	No infection	No FGS Infection	Christianity	Public/ Civil Servant	Tertiary education	School	No	No idea	No Idea	Available	Available	Borehole	No	No	No answer	No answer	No	No	No	Not sure	No	Yes	Not applicable	OTC	Above Months	Family Member	No answer	Very Imprtant	Very Imprtant		Very Comfortable	Family Member
Male	10 - 14 Years	JS 3	No H aematuria	No infection	No FGS Infection	Christianity	Traders/ Entrepreneurs	Secondary education	School	No	No idea	No Idea	Available	Available	Borehole/Freshwater body	Yes	Yes	Recreational Purposes	Above 1 hour	Moderate	No	No	Not sure	No	No	Not applicable	OTC	Above Months	Family Member	No answer	Very Imprtant	Very Imprtant		Somewhat Comfortable	Sibling
Male	15- 19 Years	JS 3	No H aematuria	No infection	No FGS Infection	Christianity	Traders/ Entrepreneurs	Secondary education	School	No	No idea	No Idea	Available	Not available	Borehole/Freshwater body	Yes	Yes	Occupational Purposes	No answer	No	No	No	Not sure	Mild	No	Not applicable	MAMs	Above Months	Family Member	No answer	Somewhat important	Somewhat Imprtant		Not Comfortable	Family Member
Female	10 - 14 Years	JS 3	H aematuria	No infection	No FGS Infection	Christianity	Farmers	Secondary education	School	No	No idea	No Idea	Available	Fairl	All water sources	Yes	Yes	Recreational Purposes	1 hour	Moderate	Moderate	No	Not sure	Moderate	Yes	Not applicable	No answer	Above Months	Family Member	No answer	Somewhat important	Somewhat Imprtant		Somewhat Comfortable	Family Member
Female	15- 19 Years	JS 3	No H aematuria	No infection	No FGS Infection	Christianity	Farmers	Secondary education	Mass media	No	No idea	No Idea	Available	Available	All water sources	Yes	Yes	Recreational Purposes	Above 1 hour	Severe	No	No	Not sure	No	No	Not applicable	Hospital	Above Months	Family Member	No answer	Very Imprtant	Very Imprtant		Very Comfortable	Family Member
Male	15- 19 Years	JS 3	No H aematuria	No infection	No FGS Infection	Christianity	Farmers	Secondary education	School	No	No idea	No Idea	Available	Available	All water sources	Yes	Yes	Recreational Purposes	3o minutes	No	No	Yes	Not sure	Mild	Sometimes	Not applicable	OTC	Above Months	Family Member	No answer	Somewhat important	Somewhat Imprtant		Somewhat Comfortable	Sibling
Male	10 - 14 Years	JS 3	No H aematuria	No infection	No FGS Infection	Christianity	Traders/ Entrepreneurs	Primary education	School	No	Skin penetration	No Idea	Available	Available	Borehole/Freshwater body	No	No	No answer	No answer	Mild	Mild	No	Not sure	Moderate	No	Not applicable	OTC	Above Months	Family Member	No answer	Very Imprtant	Very Imprtant		Very Comfortable	Family Member
Female	15- 19 Years	JS 3	No H aematuria	No infection	No FGS Infection	Christianity	Traders/ Entrepreneurs	Secondary education	No	No	No idea	No Idea	Available	Available	Borehole/Freshwater body	Yes	Yes	Recreational Purposes	Above 1 hour	No	No	No	Not sure	No	No	Rarely	OTC	Above Months	Family Member	No answer	Very Imprtant	Very Imprtant		Very Comfortable	Family Member
Female	10 - 14 Years	JS 3	No H aematuria	No infection	No FGS Infection	Christianity	Farmers	Secondary education	No	No	No idea	No Idea	Available	Always Available	Borehole	Yes	Yes	Recreational Purposes	Above 1 hour	Moderate	Mild	No	No	Moderate	No	Not applicable	OTC	Above Months	Family Member	Yes	Very Imprtant	Very Imprtant		Not Comfortable	Family Member
Female	15- 19 Years	SS 1	H aematuria	No infection	No FGS Infection	Christianity	Farmers	Primary education	No	No	No idea	No Idea	Available	Fairl	Borehole/Freshwater body	Yes	Yes	Recreational Purposes	Above 1 hour	Mild	Moderate	No	Not sure	Severe	Yes	Not applicable	No answer	Above Months	Health Practitioner	No answer	Somewhat important	Somewhat Imprtant		Somewhat Comfortable	Family Member
Male	15- 19 Years	SS 1	H aematuria	No infection	No FGS Infection	Christianity	Traders/ Entrepreneurs	Tertiary education	No	No	No idea	No Idea	Available	Available	Borehole/Satchet/bottled water	Yes	Yes	Recreational Purposes	Above 1 hour	Severe	No	No	Not sure	Moderate	No	Not applicable	MAMs	Above Months	Health Practitioner	No answer	Very Imprtant	Very Imprtant		Very Comfortable	Family Member
Male	15- 19 Years	SS 1	No H aematuria	No infection	No FGS Infection	Christianity	Traders/ Entrepreneurs	Tertiary education	School	No	No idea	No Idea	Available	Fairl	Borehole	Yes	Yes	Recreational Purposes	3o minutes	No	No	No	Not sure	No	No	Not applicable	OTC	One - Three Months	Family Member	No answer	Somewhat important	Somewhat Imprtant		Very Comfortable	Health Practitioner
Male	10 - 14 Years	SS 1	No H aematuria	No infection	No FGS Infection	Christianity	Professionals	Tertiary education	School	No	No idea	No Idea	Available	Always Available	Borehole/Satchet/bottled water	Yes	Yes	Recreational Purposes	Above 1 hour	Mild	No	Yes	No	Moderate	Yes	Rarely	MAMs	Above Months	Health Practitioner	No answer	Very Imprtant	Very Imprtant		Not Comfortable	Health Practitioner
Male	15- 19 Years	SS 1	No H aematuria	No infection	No FGS Infection	Christianity	Drivers	Secondary education	School	No	No idea	No Idea	Available	Always Available	Satchet/bottled water	Yes	Yes	Recreational Purposes	1 hour	Mild	No	Yes	No	Moderate	No	Not applicable	OTC	Above Months	Family Member	No answer	Very Imprtant	Very Imprtant		Very Comfortable	Health Practitioner
Male	10 - 14 Years	SS 1	No H aematuria	No infection	No FGS Infection	Christianity	Farmers	Secondary education	No	No	No idea	No Idea	Available	Available	Satchet/bottled water	Yes	Yes	Recreational Purposes	Above 1 hour	No	No	No	Not sure	No	No	Not applicable	OTC	Above Months	Family Member	No answer	Not Imprtant	Not Imprtant		Not Comfortable	Sibling
Female	10 - 14 Years	SS 2	No H aematuria	No infection	No FGS Infection	Christianity	Traders/ Entrepreneurs	Primary education	No	No	No idea	No Idea	Available	Fairl	Borehole	Yes	Yes	Recreational Purposes	3o minutes	Mild	Moderate	Yes	Yes	Mild	Sometimes	Not applicable	No answer	Above Months	Family Member	No answer	Somewhat important	Somewhat Imprtant		Somewhat Comfortable	Family Member
Female	15 - 19 Years	SS 1	H aematuria	Infection	FGS Infection	Christianity	Farmers	Secondary education	No	No	No idea	No Idea	Available	Available	All water sources	Yes	Yes	Recreational Purposes	Above 1 hour	No	No	No	Not sure	No	No	Not applicable	No answer	Above Months	Family Member	No answer	Very Imprtant	Very Imprtant		Very Comfortable	Family Member
Female	10 - 14 Years	SS 1	No H aematuria	No infection	No FGS Infection	Christianity	Traders/ Entrepreneurs	Primary education	School	No	No idea	No Idea	Available	Fairl	Borehole	No	No	No answer	No answer	No	No	Yes	Yes	No	No	Not applicable	No answer	Above Months	Family Member	No answer	Somewhat important	Somewhat Imprtant		Very Comfortable	Family Member
Female	10 -14 Years	SS 1	No H aematuria	No infection	No FGS Infection	Christianity	Traders/ Entrepreneurs	Secondary education	No	No	No idea	No Idea	Available	Available	Borehole	No	No	No answer	No answer	Severe	Moderate	No	Not sure	Mild	No	Not applicable	Hospital	Above Months	Health Practitioner	No answer	Very Imprtant	Very Imprtant		Very Comfortable	Family Member
Female	15- 19 Years	SS 1	H aematuria	No infection	No FGS Infection	Christianity	Public/ Civil Servant	Tertiary education	No	No	No idea	No Idea	Available	Fairl	Borehole	Yes	Yes	Recreational Purposes	Above 1 hour	Mild	Severe	No	No	Moderate	Sometimes	Not applicable	No answer	Above Months	Health Practitioner	No answer	Somewhat important	Somewhat Imprtant		Somewhat Comfortable	Family Member
Female	15- 19 Years	SS 1	H aematuria	No infection	No FGS Infection	Christianity	Farmers	Secondary education	School	No	No idea	No Idea	Available	Available	Borehole	Yes	Yes	Domestic Purposes	1 hour	Moderate	No	No	Not sure	Moderate	No	Not applicable	OTC	Above Months	Family Member	No answer	Very Imprtant	Very Imprtant		Not Comfortable	Family Member
Male	10 - 14 Years	SS 1	No H aematuria	Infection	No FGS Infection	Christianity	Traders/ Entrepreneurs	Secondary education	School	No	No idea	No Idea	Available	Always Available	Borehole/Satchet/bottled water	No	No	Recreational Purposes	No answer	Mild	Mild	No	No	No	No	Not applicable	OTC	Four - Six Months	Family Member	No answer	Very Imprtant	Very Imprtant		Not Comfortable	Family Member
Female	10 - 14 Years	SS 2	H aematuria	No infection	No FGS Infection	Christianity	Teachers	Secondary education	Church	No	No idea	No Idea	Available	Fairl	Borehole	Yes	Yes	Recreational Purposes	Above 1 hour	No	No	No	Not sure	Moderate	No	Not applicable	OTC	One - Three Months	Health Practitioner	No answer	Somewhat important	Somewhat Imprtant		Very Comfortable	Family Member
Female	10 - 14 Years	SS 2	H aematuria	Infection	No FGS Infection	Christianity	Traders/ Entrepreneurs	Secondary education	School	No	No idea	No Idea	Available	Available	Satchet/bottled water	Yes	Yes	Recreational Purposes	Above 1 hour	Mild	No	No	Not sure	No	No	Not applicable	OTC	Above Months	Family Member	No answer	Very Imprtant	Very Imprtant		Very Comfortable	Family Member
Female	10 - 14 Years	SS 2	No H aematuria	No infection	No FGS Infection	Christianity	Traders/ Entrepreneurs	Primary education	No	No	No idea	No Idea	Available	Fairl	Borehole	Yes	Yes	Domestic Purposes	Above 1 hour	Moderate	Moderate	No	Not sure	Moderate	Sometimes	Not applicable	No answer	Above Months	Family Member	No answer	Somewhat important	Somewhat Imprtant		Somewhat Comfortable	Family Member
Female	15- 19 Years	SS 2	No H aematuria	No infection	No FGS Infection	Christianity	Traders/ Entrepreneurs	Secondary education	School	No	No idea	No Idea	Available	Available	Borehole	Yes	Yes	Recreational Purposes	Above 1 hour	Moderate	No	No	Not sure	Moderate	Yes	Not applicable	OTC	One - Three Months	Health Practitioner	No answer	Very Imprtant	Very Imprtant		Not Comfortable	Family Member
Female	10 - 14 Years	SS 2	No H aematuria	No infection	No FGS Infection	Christianity	Farmers	Primary education	School	No	No idea	No Idea	Available	Poor	Satchet/bottled water	Yes	Yes	Recreational Purposes	3o minutes	No	Moderate	Yes	Yes	No	No	Not applicable	Hospital	Above Months	Health Practitioner	No answer	Very Imprtant	Very Imprtant		Very Comfortable	Family Member
Female	10 - 14 Years	SS 2	H aematuria	No infection	No FGS Infection	Christianity	Traders/ Entrepreneurs	Primary education	Church	No	No idea	No Idea	Available	Available	Borehole	Yes	Yes	Domestic Purposes	3o minutes	No	No	No	Not sure	Moderate	No	Not applicable	OTC	Above Months	Health Practitioner	No answer	Very Imprtant	Very Imprtant		Not Comfortable	Family Member
Male	10 - 14 Years	SS 2	No H aematuria	No infection	No FGS Infection	Christianity	Farmers	Tertiary education	School	No	No idea	No Idea	Available	Available	Borehole	No	No	No answer	No answer	Mild	No	No	Not sure	No	No	Not applicable	OTC	Above Months	Family Member	No answer	Very Imprtant	Very Imprtant		Very Comfortable	Family Member
Male	10 - 14 Years	SS 2	No H aematuria	No infection	No FGS Infection	Christianity	Traders/ Entrepreneurs	Primary education	No	No	No idea	No Idea	Available	Fairl	Borehole	Yes	Yes	Recreational Purposes	3o minutes	Severe	Moderate	Yes	Not sure	Moderate	Yes	Not applicable	No answer	Above Months	Family Member	No answer	Somewhat important	Somewhat Imprtant		Somewhat Comfortable	Family Member
Male	10 - 14 Years	SS 2	No H aematuria	No infection	No FGS Infection	Christianity	Traders/ Entrepreneurs	Primary education	No	No	No idea	No Idea	Available	Not available	Borehole	No	No	Recreational Purposes	Above 1 hour	Moderate	Severe	No	No	Moderate	Yes	Not applicable	No answer	Above Months	Family Member	No answer	Somewhat important	Somewhat Imprtant		Not Comfortable	Family Member
Male	10 - 14 Years	SS 2	No H aematuria	No infection	No FGS Infection	Christianity	Professionals	Secondary education	School	No	No idea	No Idea	Available	Always Available	Borehole/Satchet/bottled water	No	No	Recreational Purposes	1 hour	Mild	No	No	Yes	Moderate	Yes	Not applicable	OTC	Above Months	Family Member	No answer	Very Imprtant	Very Imprtant		Not Comfortable	Health Practitioner
Female	10 - 14 Years	SS 2	No H aematuria	No infection	No FGS Infection	Christianity	Traders/ Entrepreneurs	Primary education	No	No	No idea	No Idea	Available	Fairl	Borehole	Yes	Yes	Recreational Purposes	1 hour	Mild	Moderate	No	Not sure	Moderate	Yes	Not applicable	No answer	Above Months	Health Practitioner	No answer	Somewhat important	Somewhat Imprtant		Somewhat Comfortable	Family Member
Male	10 - 14 Years	SS 2	No H aematuria	No infection	No FGS Infection	Christianity	Traders/ Entrepreneurs	Secondary education	Mass Administration of Medicines	No	No idea	No Idea	Available	Always Available	Borehole	Yes	Yes	Recreational Purposes	Above 1 hour	Mild	No	No	Yes	No	No	Not applicable	OTC	Above Months	Family Member	No answer	Very Imprtant	Very Imprtant		Very Comfortable	Family Member
Female	10 - 14 Years	SS 2	No H aematuria	Infection	No FGS Infection	Christianity	Public/ Civil Servant	Tertiary education	School	Yes	No idea	No Idea	Available	Available	Borehole/Satchet/bottled water	Yes	Yes	Recreational Purposes	Above 1 hour	No	Moderate	No	Yes	No	No	Not applicable	OTC	One - Three Months	Family Member	No answer	Very Imprtant	Very Imprtant		Not Comfortable	Friend
Female	10 - 14 Years	SS 2	H aematuria	No infection	No FGS Infection	Christianity	Farmers	Tertiary education	No	No	No idea	No Idea	Available	Always Available	Borehole	No	No	No answer	No answer	No	No	No	No	No	No	Not applicable	OTC	Four - Six Months	Family Member	No answer	Somewhat important	Somewhat Imprtant		Very Comfortable	Family Member
Male	10 - 14 Years	SS 2	No H aematuria	No infection	No FGS Infection	Christianity	Traders/ Entrepreneurs	Secondary education	School	No	No idea	No Idea	Available	Always Available	Borehole	Yes	Yes	Recreational Purposes	3o minutes	Mild	No	No	No	No	Yes	Not applicable	OTC	Four - Six Months	Family Member	No answer	Very Imprtant	Very Imprtant		Very Comfortable	Health Practitioner
Male	10 - 14 Years	SS 2	No H aematuria	No infection	No FGS Infection	Christianity	Traders/ Entrepreneurs	Primary education	No	No	No idea	No Idea	Available	Fairl	Borehole/Satchet/bottled water	Yes	Not sure	Domestic Purposes	Above 1 hour	Moderate	Mild	Yes	Not sure	Moderate	Yes	Rarely	No answer	Above Months	Family Member	No answer	Somewhat important	Somewhat Imprtant		Somewhat Comfortable	Family Member
Female	10 - 14 Years	SS 2	No H aematuria	No infection	No FGS Infection	Christianity	Traders/ Entrepreneurs	Secondary education	School	No	No idea	No Idea	Available	Available	Borehole	Yes	Yes	Recreational Purposes	Above 1 hour	Moderate	No	No	Not sure	Moderate	Yes	Not applicable	OTC	Above Months	Family Member	No answer	Very Imprtant	Very Imprtant		Somewhat Comfortable	Family Member
Male	15- 19 Years	JS 1	No H aematuria	No infection	No FGS Infection	Christianity	Traders/ Entrepreneurs	Secondary education	Mass Administration of Medicines	Yes	No idea	No Idea	Available	Always Available	Borehole	Yes	Yes	Recreational Purposes	Above 1 hour	No	No	Yes	No	Mild	Yes	Occasionally	Hospital	Four - Six Months	Health Practitioner	No answer	Very Imprtant	Very Imprtant		Very Comfortable	Health Practitioner
Male	15- 19 Years	JS 1	No H aematuria	Infection	No FGS Infection	Christianity	Farmers	Secondary education	Mass media	Yes	No idea	No Idea	Available	Not available	Borehole/Freshwater body	Yes	Yes	Recreational Purposes	1 hour	No	No	No	No	Moderate	No	Not applicable	No answer	Above Months	Family Member	No answer	Very Imprtant	Very Imprtant		Very Comfortable	Health Practitioner
Male	15- 19 Years	JS 1	No H aematuria	No infection	No FGS Infection	Christianity	Public/ Civil Servant	Secondary education	No	No	No idea	No Idea	Available	Available	Borehole	Yes	Yes	Domestic Purposes	Above 1 hour	No	Mild	No	Yes	Mild	Yes	Not applicable	OTC	Above Months	Health Practitioner	No answer	Very Imprtant	Very Imprtant		Very Comfortable	Friend
Male	15- 19 Years	JS 1	H aematuria	No infection	No FGS Infection	Christianity	Traders/ Entrepreneurs	Secondary education	School	No	No idea	No Idea	Available	Fairl	Borehole/Freshwater body	Yes	Yes	Recreational Purposes	Above 1 hour	Moderate	No	No	No	Moderate	No	Always	OTC	Above Months	Family Member	No answer	Very Imprtant	Very Imprtant		Not Comfortable	Sibling
Male	10 - 14 Years	JS 1	H aematuria	Infection	No FGS Infection	Christianity	Farmers	Secondary education	Mass Administration of Medicines	No	Skin penetration	No Idea	Available	Always Available	All water sources	Yes	Yes	Recreational Purposes	1 hour	No	No	No	No	Mild	No	Not applicable	MAMs	Above Months	Health Practitioner	No answer	Very Imprtant	Very Imprtant		Not Comfortable	Health Practitioner
Male	10 - 14 Years	JS 1	No H aematuria	No infection	No FGS Infection	Christianity	Farmers	Secondary education	No	No	No idea	No Idea	Available	Fairl	Borehole	No	No	Recreational Purposes	1 hour	Severe	Severe	No	Yes	Moderate	Yes	Not applicable	OTC	Above Months	Family Member	No answer	Very Imprtant	Very Imprtant		Very Comfortable	Family Member
Male	15- 19 Years	JS 1	No H aematuria	Infection	No FGS Infection	Christianity	Professionals	Secondary education	Church	No	No idea	No Idea	Available	Available	Borehole/Freshwater body	No	No	Occupational Purposes	3o minutes	No	No	No	Not sure	Moderate	Yes	Not applicable	Hospital	Above Months	Family Member	No answer	Somewhat important	Somewhat Imprtant		Very Comfortable	Family Member
Female	10 - 14 Years	JS 1	Haematuria	No infection	No FGS Infection	Christianity	Traders/ Entrepreneurs	Secondary education	Church	No	No idea	No Idea	Available	Fairl	Borehole	Yes	Yes	Recreational Purposes	Above 1 hour	No	No	No	No	Moderate	Sometimes	Occasionally	No answer	Above Months	Family Member	No answer	Somewhat important	Somewhat Imprtant		Not Comfortable	Family Member
Female	15- 19 Years	JS 1	No H aematuria	No infection	No FGS Infection	Christianity	Traders/ Entrepreneurs	Secondary education	School	No	No idea	No Idea	Available	Available	Borehole	Yes	Yes	Recreational Purposes	1 hour	Moderate	No	No	No	Moderate	Yes	Not applicable	No answer	Above Months	Family Member	No answer	Somewhat important	Somewhat Imprtant		Very Comfortable	Family Member
Female	15- 19 Years	JS 1	H aematuria	Infection	No FGS Infection	Christianity	Traders/ Entrepreneurs	Primary education	School	No	No idea	Oral-faecal	Available	Available	Borehole/Freshwater body	Yes	Not sure	Recreational Purposes	3o minutes	No	No	No	Not sure	Mild	Yes	Not applicable	No answer	Above Months	Family Member	No answer	Very Imprtant	Very Imprtant		Not Comfortable	Sibling
Male	15- 19 Years	JS 1	No H aematuria	No infection	No FGS Infection	Christianity	Traders/ Entrepreneurs	Secondary education	School	No	No idea	No Idea	Available	Available	Borehole	Yes	Yes	Recreational Purposes	Above 1 hour	Mild	No	No	No	Mild	Yes	Rarely	No answer	Above Months	Family Member	No answer	Somewhat important	Somewhat Imprtant		Somewhat Comfortable	Family Member
Male	15- 19 Years	JS 2	H aematuria	Infection	No FGS Infection	Christianity	Traders/ Entrepreneurs	Primary education	School	No	No idea	No Idea	Available	Fairl	All water sources	No	No	Domestic Purposes	1 hour	No	No	No	No	No	No	Not applicable	No answer	Above Months	Family Member	No answer	Very Imprtant	Very Imprtant		Very Comfortable	Family Member
Male	15- 19 Years	JS 2	No H aematuria	No infection	No FGS Infection	Christianity	Traders/ Entrepreneurs	Secondary education	School	No	No idea	No Idea	Available	Always Available	Borehole	Yes	Yes	Recreational Purposes	Above 1 hour	Moderate	Moderate	No	Not sure	Moderate	No	Not applicable	OTC	Above Months	Family Member	No answer	Very Imprtant	Very Imprtant		Very Comfortable	Teacher
Female	15- 19 Years	JS 2	No H aematuria	No infection	No FGS Infection	Christianity	Traders/ Entrepreneurs	Secondary education	School	No	No idea	No Idea	Available	Not available	Borehole	No	No	No answer	No answer	No	No	No	Not sure	No	Yes	Not applicable	No answer	One - Three Months	Family Member	No answer	Somewhat important	Somewhat Imprtant		Very Comfortable	Family Member
Male	15- 19 Years	JS 2	No H aematuria	No infection	No FGS Infection	Christianity	Traders/ Entrepreneurs	Secondary education	School	Yes	No idea	No Idea	Available	Available	Borehole	Yes	Yes	Recreational Purposes	Above 1 hour	Moderate	No	No	No	Moderate	No	Not applicable	Hospital	Above Months	Health Practitioner	No answer	Very Imprtant	Very Imprtant		Very Comfortable	Family Member
Male	10 - 14 Years	JS 2	H aematuria	No infection	No FGS Infection	Christianity	Farmers	Secondary education	School	No	No idea	No Idea	Available	Fairl	Borehole	No	No	Domestic Purposes	3o minutes	No	No	No	Not sure	Moderate	Yes	Not applicable	MAMs	Above Months	Health Practitioner	No answer	Very Imprtant	Very Imprtant		Not Comfortable	Sibling
Male	15- 19 Years	JS 2	No H aematuria	Infection	No FGS Infection	Christianity	Public/ Civil Servant	No formal education	School	No	No idea	No Idea	Available	Available	Borehole	Yes	Yes	Recreational Purposes	1 hour	Moderate	Moderate	No	Not sure	Moderate	Sometimes	Rarely	No answer	Above Months	Health Practitioner	No answer	Somewhat important	Somewhat Imprtant		Not Comfortable	Friend
Male	10 - 14 Years	JS 2	No H aematuria	No infection	No FGS Infection	Christianity	Traders/ Entrepreneurs	Primary education	School	No	No idea	No Idea	Available	Fairl	Borehole	No	No	Recreational Purposes	3o minutes	No	No	No	Not sure	Mild	Yes	Not applicable	OTC	Above Months	Health Practitioner	No answer	Very Imprtant	Very Imprtant		Not Comfortable	Sibling
Female	15- 19 Years	JS 2	H aematuria	No infection	No FGS Infection	Christianity	Farmers	No formal education	School	No	No idea	No Idea	Available	Always Available	Borehole	No	No	No answer	No answer	No	No	No	No	No	No	Not applicable	No answer	Above Months	Family Member	No answer	Very Imprtant	Very Imprtant		Very Comfortable	Family Member
Female	15- 19 Years	JS 3	No H aematuria	No infection	No FGS Infection	Christianity	Traders/ Entrepreneurs	Secondary education	School	No	No idea	No Idea	Available	Fairl	Borehole/Satchet/bottled water	Yes	Not sure	Recreational Purposes	1 hour	Moderate	No	No	Not sure	Moderate	Yes	Not applicable	No answer	Above Months	Family Member	No answer	Somewhat important	Somewhat Imprtant		Somewhat Comfortable	Family Member
Female	15- 19 Years	JS 3	No H aematuria	No infection	No FGS Infection	Christianity	Farmers	No formal education	School	No	No idea	No Idea	Available	Available	Borehole/Satchet/bottled water	Yes	Not sure	Recreational Purposes	3o minutes	Mild	Mild	No	Not sure	Mild	No	Not applicable	OTC	Above Months	Family Member	No answer	Very Imprtant	Very Imprtant		Very Comfortable	Family Member
Female	10 - 14 Years	JS 3	No H aematuria	No infection	No FGS Infection	Christianity	Traders/ Entrepreneurs	Secondary education	School	No	No idea	No Idea	Available	Always Available	Borehole	No	No	No answer	No answer	No	No	No	No	Mild	Yes	Not applicable	No answer	Above Months	Family Member	No answer	Very Imprtant	Very Imprtant		Very Comfortable	Family Member
Male	15- 19 Years	JS 3	No H aematuria	No infection	No FGS Infection	Christianity	Traders/ Entrepreneurs	Secondary education	School	No	No idea	No Idea	Available	Available	Borehole	Yes	Not sure	Domestic Purposes	Above 1 hour	Mild	Mild	No	Not sure	Moderate	Sometimes	Not applicable	No answer	Above Months	Family Member	No answer	Somewhat important	Somewhat Imprtant		Somewhat Comfortable	Sibling
Female	15- 19 Years	JS 3	H aematuria	No infection	No FGS Infection	Christianity	Public/ Civil Servant	Tertiary education	School	No	No idea	No Idea	Available	Available	Borehole	No	No	No answer	No answer	No	No	No	Not sure	No	Yes	Not applicable	OTC	Above Months	Family Member	No answer	Very Imprtant	Very Imprtant		Very Comfortable	Family Member
Male	10 - 14 Years	JS 3	No H aematuria	No infection	No FGS Infection	Christianity	Traders/ Entrepreneurs	Secondary education	School	No	No idea	No Idea	Available	Available	Borehole/Freshwater body	Yes	Yes	Recreational Purposes	Above 1 hour	Moderate	No	No	Not sure	No	No	Not applicable	OTC	Above Months	Family Member	No answer	Very Imprtant	Very Imprtant		Somewhat Comfortable	Sibling
Male	15- 19 Years	JS 3	No H aematuria	No infection	No FGS Infection	Christianity	Traders/ Entrepreneurs	Secondary education	School	No	No idea	No Idea	Available	Not available	Borehole/Freshwater body	Yes	Yes	Occupational Purposes	No answer	No	No	No	Not sure	Mild	No	Not applicable	MAMs	Above Months	Family Member	No answer	Somewhat important	Somewhat Imprtant		Not Comfortable	Family Member
Female	10 - 14 Years	JS 3	H aematuria	No infection	No FGS Infection	Christianity	Farmers	Secondary education	School	No	No idea	No Idea	Available	Fairl	Borehole/Freshwater body	Yes	Yes	Recreational Purposes	1 hour	Moderate	Moderate	No	Not sure	Moderate	Yes	Not applicable	No answer	Above Months	Family Member	No answer	Somewhat important	Somewhat Imprtant		Somewhat Comfortable	Family Member
Female	15- 19 Years	JS 3	No H aematuria	No infection	No FGS Infection	Christianity	Farmers	Secondary education	Mass media	No	No idea	No Idea	Available	Available	Borehole/Freshwater body	Yes	Yes	Recreational Purposes	Above 1 hour	Severe	No	No	Not sure	No	No	Not applicable	Hospital	Above Months	Family Member	No answer	Very Imprtant	Very Imprtant		Very Comfortable	Family Member
Male	15- 19 Years	JS 3	No H aematuria	No infection	No FGS Infection	Christianity	Farmers	Secondary education	School	No	No idea	No Idea	Available	Available	Borehole/Freshwater body	Yes	Yes	Recreational Purposes	3o minutes	No	No	Yes	Not sure	Mild	Sometimes	Not applicable	OTC	Above Months	Family Member	No answer	Somewhat important	Somewhat Imprtant		Somewhat Comfortable	Sibling
Male	10 - 14 Years	JS 3	No H aematuria	No infection	No FGS Infection	Christianity	Traders/ Entrepreneurs	Primary education	School	No	Skin penetration	No Idea	Available	Available	Borehole	No	No	No answer	No answer	Mild	Mild	No	Not sure	Moderate	No	Not applicable	OTC	Above Months	Family Member	No answer	Very Imprtant	Very Imprtant		Very Comfortable	Family Member
Female	15- 19 Years	JS 3	No H aematuria	No infection	No FGS Infection	Christianity	Traders/ Entrepreneurs	Secondary education	No	No	No idea	No Idea	Available	Available	Borehole	Yes	Yes	Recreational Purposes	Above 1 hour	No	No	No	Not sure	No	No	Rarely	OTC	Above Months	Family Member	No answer	Very Imprtant	Very Imprtant		Very Comfortable	Family Member
Female	10 - 14 Years	JS 3	No H aematuria	No infection	No FGS Infection	Christianity	Farmers	Secondary education	No	No	No idea	No Idea	Available	Always Available	Borehole	Yes	Yes	Recreational Purposes	Above 1 hour	Moderate	Mild	No	No	Moderate	No	Not applicable	OTC	Above Months	Family Member	Yes	Very Imprtant	Very Imprtant		Not Comfortable	Family Member
Female	15- 19 Years	SS 1	H aematuria	No infection	No FGS Infection	Christianity	Farmers	Primary education	No	No	No idea	No Idea	Available	Fairl	Borehole	Yes	Yes	Recreational Purposes	Above 1 hour	Mild	Moderate	No	Not sure	Severe	Yes	Not applicable	No answer	Above Months	Health Practitioner	No answer	Somewhat important	Somewhat Imprtant		Somewhat Comfortable	Family Member
Male	15- 19 Years	SS 1	H aematuria	No infection	No FGS Infection	Christianity	Traders/ Entrepreneurs	Tertiary education	No	No	No idea	No Idea	Available	Available	Borehole	Yes	Yes	Recreational Purposes	Above 1 hour	Severe	No	No	Not sure	Moderate	No	Not applicable	MAMs	Above Months	Health Practitioner	No answer	Very Imprtant	Very Imprtant		Very Comfortable	Family Member
Male	15- 19 Years	SS 1	No H aematuria	No infection	No FGS Infection	Christianity	Traders/ Entrepreneurs	Tertiary education	School	No	No idea	No Idea	Available	Fairl	Borehole	Yes	Yes	Recreational Purposes	3o minutes	No	No	No	Not sure	No	No	Not applicable	OTC	One - Three Months	Family Member	No answer	Somewhat important	Somewhat Imprtant		Very Comfortable	Health Practitioner
Male	10 - 14 Years	SS 1	No H aematuria	No infection	No FGS Infection	Christianity	Professionals	Tertiary education	School	No	No idea	No Idea	Available	Always Available	Borehole	Yes	Yes	Recreational Purposes	Above 1 hour	Mild	No	Yes	No	Moderate	Yes	Rarely	MAMs	Above Months	Health Practitioner	No answer	Very Imprtant	Very Imprtant		Not Comfortable	Health Practitioner
Male	15- 19 Years	SS 1	No H aematuria	No infection	No FGS Infection	Christianity	Drivers	Secondary education	School	No	No idea	No Idea	Available	Always Available	Satchet/bottled water	Yes	Yes	Recreational Purposes	1 hour	Mild	No	Yes	No	Moderate	No	Not applicable	OTC	Above Months	Family Member	No answer	Very Imprtant	Very Imprtant		Very Comfortable	Health Practitioner
Male	10 - 14 Years	SS 1	No H aematuria	No infection	No FGS Infection	Christianity	Farmers	Secondary education	No	No	No idea	No Idea	Available	Available	Satchet/bottled water	Yes	Yes	Recreational Purposes	Above 1 hour	No	No	No	Not sure	No	No	Not applicable	OTC	Above Months	Family Member	No answer	Not Imprtant	Not Imprtant		Not Comfortable	Sibling
Female	10 - 14 Years	SS 2	No H aematuria	No infection	No FGS Infection	Christianity	Traders/ Entrepreneurs	Primary education	No	No	No idea	No Idea	Available	Fairl	Borehole	Yes	Yes	Recreational Purposes	3o minutes	Mild	Moderate	Yes	Yes	Mild	Sometimes	Not applicable	No answer	Above Months	Family Member	No answer	Somewhat important	Somewhat Imprtant		Somewhat Comfortable	Family Member
Female	15 - 19 Years	SS 1	H aematuria	Infection	FGS Infection	Christianity	Farmers	Secondary education	No	No	No idea	No Idea	Available	Available	Satchet/bottled water	Yes	Yes	Recreational Purposes	Above 1 hour	No	No	No	Not sure	No	No	Not applicable	No answer	Above Months	Family Member	No answer	Very Imprtant	Very Imprtant		Very Comfortable	Family Member
Female	10 - 14 Years	SS 1	No H aematuria	No infection	No FGS Infection	Christianity	Traders/ Entrepreneurs	Primary education	School	No	No idea	No Idea	Available	Fairl	Borehole	No	No	No answer	No answer	No	No	Yes	Yes	No	No	Not applicable	No answer	Above Months	Family Member	No answer	Somewhat important	Somewhat Imprtant		Very Comfortable	Family Member
Female	10 - 14 Years	SS 1	No H aematuria	No infection	No FGS Infection	Christianity	Traders/ Entrepreneurs	Secondary education	No	No	No idea	No Idea	Available	Available	Borehole	No	No	No answer	No answer	Severe	Moderate	No	Not sure	Mild	No	Not applicable	Hospital	Above Months	Health Practitioner	No answer	Very Imprtant	Very Imprtant		Very Comfortable	Family Member
Female	15- 19 Years	SS 1	H aematuria	No infection	No FGS Infection	Christianity	Public/ Civil Servant	Tertiary education	No	No	No idea	No Idea	Available	Fairl	Borehole	Yes	Yes	Recreational Purposes	Above 1 hour	Mild	Severe	No	No	Moderate	Sometimes	Not applicable	No answer	Above Months	Health Practitioner	No answer	Somewhat important	Somewhat Imprtant		Somewhat Comfortable	Family Member
Female	15- 19 Years	SS 1	H aematuria	No infection	No FGS Infection	Christianity	Farmers	Secondary education	School	No	No idea	No Idea	Available	Available	Borehole	Yes	Yes	Domestic Purposes	1 hour	Moderate	No	No	Not sure	Moderate	No	Not applicable	OTC	Above Months	Family Member	No answer	Very Imprtant	Very Imprtant		Not Comfortable	Family Member
Male	10 - 14 Years	SS 1	No H aematuria	Infection	No FGS Infection	Christianity	Traders/ Entrepreneurs	Secondary education	School	No	No idea	No Idea	Available	Always Available	Borehole/Freshwater body	No	No	Recreational Purposes	No answer	Mild	Mild	No	No	No	No	Not applicable	OTC	Four - Six Months	Family Member	No answer	Very Imprtant	Very Imprtant		Not Comfortable	Family Member
Female	10 - 14 Years	SS 2	H aematuria	No infection	No FGS Infection	Christianity	Teachers	Secondary education	Church	No	No idea	No Idea	Available	Fairl	Borehole	Yes	Yes	Recreational Purposes	Above 1 hour	No	No	No	Not sure	Moderate	No	Not applicable	OTC	One - Three Months	Health Practitioner	No answer	Somewhat important	Somewhat Imprtant		Very Comfortable	Family Member
Female	10 - 14 Years	SS 2	H aematuria	Infection	No FGS Infection	Christianity	Traders/ Entrepreneurs	Secondary education	School	No	No idea	No Idea	Available	Available	Satchet/bottled water	Yes	Yes	Recreational Purposes	Above 1 hour	Mild	No	No	Not sure	No	No	Not applicable	OTC	Above Months	Family Member	No answer	Very Imprtant	Very Imprtant		Very Comfortable	Family Member
Female	10 - 14 Years	SS 2	No H aematuria	No infection	No FGS Infection	Christianity	Traders/ Entrepreneurs	Primary education	No	No	No idea	No Idea	Available	Fairl	Borehole	Yes	Yes	Domestic Purposes	Above 1 hour	Moderate	Moderate	No	Not sure	Moderate	Sometimes	Not applicable	No answer	Above Months	Family Member	No answer	Somewhat important	Somewhat Imprtant		Somewhat Comfortable	Family Member
Female	15- 19 Years	SS 2	No H aematuria	No infection	No FGS Infection	Christianity	Traders/ Entrepreneurs	Secondary education	School	No	No idea	No Idea	Available	Available	Borehole	Yes	Yes	Recreational Purposes	Above 1 hour	Moderate	No	No	Not sure	Moderate	Yes	Not applicable	OTC	One - Three Months	Health Practitioner	No answer	Very Imprtant	Very Imprtant		Not Comfortable	Family Member
Female	10 - 14 Years	SS 2	No H aematuria	No infection	No FGS Infection	Christianity	Farmers	Primary education	School	No	No idea	No Idea	Available	Poor	Satchet/bottled water	Yes	Yes	Recreational Purposes	3o minutes	No	Moderate	Yes	Yes	No	No	Not applicable	Hospital	Above Months	Health Practitioner	No answer	Very Imprtant	Very Imprtant		Very Comfortable	Family Member
Female	10 - 14 Years	SS 2	H aematuria	No infection	No FGS Infection	Christianity	Traders/ Entrepreneurs	Primary education	Church	No	No idea	No Idea	Available	Available	Borehole	Yes	Yes	Domestic Purposes	3o minutes	No	No	No	Not sure	Moderate	No	Not applicable	OTC	Above Months	Health Practitioner	No answer	Very Imprtant	Very Imprtant		Not Comfortable	Family Member
Male	10 - 14 Years	SS 2	No H aematuria	No infection	No FGS Infection	Christianity	Farmers	Tertiary education	School	No	No idea	No Idea	Available	Available	Borehole	No	No	No answer	No answer	Mild	No	No	Not sure	No	No	Not applicable	OTC	Above Months	Family Member	No answer	Very Imprtant	Very Imprtant		Very Comfortable	Family Member
Male	10 - 14 Years	SS 2	No H aematuria	No infection	No FGS Infection	Christianity	Traders/ Entrepreneurs	Primary education	No	No	No idea	No Idea	Available	Fairl	Borehole	Yes	Yes	Recreational Purposes	3o minutes	Severe	Moderate	Yes	Not sure	Moderate	Yes	Not applicable	No answer	Above Months	Family Member	No answer	Somewhat important	Somewhat Imprtant		Somewhat Comfortable	Family Member
Male	10 - 14 Years	SS 2	No H aematuria	No infection	No FGS Infection	Christianity	Traders/ Entrepreneurs	Primary education	No	No	No idea	No Idea	Available	Not available	Borehole	No	No	Recreational Purposes	Above 1 hour	Moderate	Severe	No	No	Moderate	Yes	Not applicable	No answer	Above Months	Family Member	No answer	Somewhat important	Somewhat Imprtant		Not Comfortable	Family Member
Male	10 - 14 Years	SS 2	No H aematuria	No infection	No FGS Infection	Christianity	Professionals	Secondary education	School	No	No idea	No Idea	Available	Always Available	Borehole	No	No	Recreational Purposes	1 hour	Mild	No	No	Yes	Moderate	Yes	Not applicable	OTC	Above Months	Family Member	No answer	Very Imprtant	Very Imprtant		Not Comfortable	Health Practitioner
Female	10 - 14 Years	SS 2	No H aematuria	No infection	No FGS Infection	Christianity	Traders/ Entrepreneurs	Primary education	No	No	No idea	No Idea	Available	Fairl	Borehole	Yes	Yes	Recreational Purposes	1 hour	Mild	Moderate	No	Not sure	Moderate	Yes	Not applicable	No answer	Above Months	Health Practitioner	No answer	Somewhat important	Somewhat Imprtant		Somewhat Comfortable	Family Member
Male	10 - 14 Years	SS 2	No H aematuria	No infection	No FGS Infection	Christianity	Traders/ Entrepreneurs	Secondary education	Mass Administration of Medicines	No	No idea	No Idea	Available	Always Available	Borehole	Yes	Yes	Recreational Purposes	Above 1 hour	Mild	No	No	Yes	No	No	Not applicable	OTC	Above Months	Family Member	No answer	Very Imprtant	Very Imprtant		Very Comfortable	Family Member
Female	10 - 14 Years	SS 2	No H aematuria	Infection	No FGS Infection	Christianity	Public/ Civil Servant	Tertiary education	School	Yes	No idea	No Idea	Available	Available	Borehole	Yes	Yes	Recreational Purposes	Above 1 hour	No	Moderate	No	Yes	No	No	Not applicable	OTC	One - Three Months	Family Member	No answer	Very Imprtant	Very Imprtant		Not Comfortable	Friend
Female	10 - 14 Years	SS 2	H aematuria	No infection	No FGS Infection	Christianity	Farmers	Tertiary education	No	No	No idea	No Idea	Available	Always Available	Borehole	No	No	No answer	No answer	No	No	No	No	No	No	Not applicable	OTC	Four - Six Months	Family Member	No answer	Somewhat important	Somewhat Imprtant		Very Comfortable	Family Member
Male	10 - 14 Years	SS 2	No H aematuria	No infection	No FGS Infection	Christianity	Traders/ Entrepreneurs	Secondary education	School	No	No idea	No Idea	Available	Always Available	Borehole	Yes	Yes	Recreational Purposes	3o minutes	Mild	No	No	No	No	Yes	Not applicable	OTC	Four - Six Months	Family Member	No answer	Very Imprtant	Very Imprtant		Very Comfortable	Health Practitioner
Male	10 - 14 Years	SS 2	No H aematuria	No infection	No FGS Infection	Christianity	Traders/ Entrepreneurs	Primary education	No	No	No idea	No Idea	Available	Fairl	Borehole	Yes	Not sure	Domestic Purposes	Above 1 hour	Moderate	Mild	Yes	Not sure	Moderate	Yes	Rarely	No answer	Above Months	Family Member	No answer	Somewhat important	Somewhat Imprtant		Somewhat Comfortable	Family Member
Female	10 - 14 Years	SS 2	No H aematuria	No infection	No FGS Infection	Christianity	Traders/ Entrepreneurs	Secondary education	School	No	No idea	No Idea	Available	Available	Borehole	Yes	Yes	Recreational Purposes	Above 1 hour	Moderate	No	No	Not sure	Moderate	Yes	Not applicable	OTC	Above Months	Family Member	No answer	Very Imprtant	Very Imprtant		Somewhat Comfortable	Family Member
Male	15- 19 Years	JS 1	No H aematuria	No infection	No FGS Infection	Christianity	Traders/ Entrepreneurs	Secondary education	Mass Administration of Medicines	Yes	No idea	No Idea	Available	Always Available	Borehole	Yes	Yes	Recreational Purposes	Above 1 hour	No	No	Yes	No	Mild	Yes	Occasionally	Hospital	Four - Six Months	Health Practitioner	No answer	Very Imprtant	Very Imprtant		Very Comfortable	Health Practitioner
Male	15- 19 Years	JS 1	No H aematuria	Infection	No FGS Infection	Christianity	Farmers	Secondary education	Mass media	Yes	No idea	No Idea	Available	Not available	Borehole/Freshwater body	Yes	Yes	Recreational Purposes	1 hour	No	No	No	No	Moderate	No	Not applicable	No answer	Above Months	Family Member	No answer	Very Imprtant	Very Imprtant		Very Comfortable	Health Practitioner
Male	15- 19 Years	JS 1	No H aematuria	No infection	No FGS Infection	Christianity	Public/ Civil Servant	Secondary education	No	No	No idea	No Idea	Available	Available	Borehole	Yes	Yes	Domestic Purposes	Above 1 hour	No	Mild	No	Yes	Mild	Yes	Not applicable	OTC	Above Months	Health Practitioner	No answer	Very Imprtant	Very Imprtant		Very Comfortable	Friend
Male	15- 19 Years	JS 1	H aematuria	No infection	No FGS Infection	Christianity	Traders/ Entrepreneurs	Secondary education	School	No	No idea	No Idea	Available	Fairl	Borehole	Yes	Yes	Recreational Purposes	Above 1 hour	Moderate	No	No	No	Moderate	No	Always	OTC	Above Months	Family Member	No answer	Very Imprtant	Very Imprtant		Not Comfortable	Health Practitioner
Male	10 - 14 Years	JS 1	H aematuria	Infection	No FGS Infection	Christianity	Farmers	Secondary education	Mass Administration of Medicines	No	Skin penetration	No Idea	Available	Always Available	Borehole/Freshwater body	Yes	Yes	Recreational Purposes	1 hour	No	No	No	No	Mild	No	Not applicable	MAMs	Above Months	Health Practitioner	No answer	Very Imprtant	Very Imprtant		Not Comfortable	Health Practitioner
Male	10 - 14 Years	JS 1	No H aematuria	No infection	No FGS Infection	Christianity	Farmers	Secondary education	No	No	No idea	No Idea	Available	Fairl	Borehole	No	No	Recreational Purposes	1 hour	Severe	Severe	No	Yes	Moderate	Yes	Not applicable	OTC	Above Months	Family Member	No answer	Very Imprtant	Very Imprtant		Very Comfortable	Family Member
Male	15- 19 Years	JS 1	No H aematuria	Infection	No FGS Infection	Christianity	Professionals	Secondary education	Church	No	No idea	No Idea	Available	Available	Borehole	No	No	Occupational Purposes	3o minutes	No	No	No	Not sure	Moderate	Yes	Not applicable	Hospital	Above Months	Family Member	No answer	Somewhat important	Somewhat Imprtant		Very Comfortable	Family Member
Female	10 - 14 Years	JS 1	Haematuria	No infection	No FGS Infection	Christianity	Traders/ Entrepreneurs	Secondary education	Church	No	No idea	No Idea	Available	Fairl	Borehole	Yes	Yes	Occupational Purposes	Above 1 hour	No	No	No	No	Moderate	Sometimes	Occasionally	No answer	Above Months	Family Member	No answer	Somewhat important	Somewhat Imprtant		Not Comfortable	Family Member
Female	15- 19 Years	JS 1	No H aematuria	No infection	No FGS Infection	Christianity	Traders/ Entrepreneurs	Secondary education	School	No	No idea	No Idea	Available	Available	Borehole	Yes	Yes	Recreational Purposes	1 hour	Moderate	No	No	No	Moderate	Yes	Not applicable	No answer	Above Months	Family Member	No answer	Somewhat important	Somewhat Imprtant		Very Comfortable	Family Member
Female	15- 19 Years	JS 1	H aematuria	Infection	No FGS Infection	Christianity	Traders/ Entrepreneurs	Primary education	School	No	No idea	Oral-faecal	Available	Available	Borehole/Freshwater body	Yes	Not sure	Recreational Purposes	3o minutes	No	No	No	Not sure	Mild	Yes	Not applicable	No answer	Above Months	Family Member	No answer	Very Imprtant	Very Imprtant		Not Comfortable	Sibling
Male	15- 19 Years	JS 1	No H aematuria	No infection	No FGS Infection	Christianity	Traders/ Entrepreneurs	Secondary education	School	No	No idea	No Idea	Available	Available	Borehole	Yes	Yes	Recreational Purposes	Above 1 hour	Mild	No	No	No	Mild	Yes	Rarely	No answer	Above Months	Family Member	No answer	Somewhat important	Somewhat Imprtant		Somewhat Comfortable	Family Member
Male	15- 19 Years	JS 2	H aematuria	Infection	No FGS Infection	Christianity	Traders/ Entrepreneurs	Primary education	School	No	No idea	No Idea	Available	Fairl	Borehole/Freshwater body	No	No	Occupational Purposes	1 hour	No	No	No	No	No	No	Not applicable	No answer	Above Months	Family Member	No answer	Very Imprtant	Very Imprtant		Very Comfortable	Family Member
Male	15- 19 Years	JS 2	No H aematuria	No infection	No FGS Infection	Christianity	Traders/ Entrepreneurs	Secondary education	School	No	No idea	No Idea	Available	Always Available	Borehole	Yes	Yes	Recreational Purposes	Above 1 hour	Moderate	Moderate	No	Not sure	Moderate	No	Not applicable	OTC	Above Months	Family Member	No answer	Very Imprtant	Very Imprtant		Very Comfortable	Teacher
Female	15- 19 Years	JS 2	No H aematuria	No infection	No FGS Infection	Christianity	Traders/ Entrepreneurs	Secondary education	School	No	No idea	No Idea	Available	Not available	Borehole	No	No	No answer	No answer	No	No	No	Not sure	No	Yes	Not applicable	No answer	One - Three Months	Family Member	No answer	Somewhat important	Somewhat Imprtant		Very Comfortable	Family Member
Male	15- 19 Years	JS 2	No H aematuria	No infection	No FGS Infection	Christianity	Traders/ Entrepreneurs	Secondary education	School	Yes	No idea	No Idea	Available	Available	Borehole	Yes	Yes	Recreational Purposes	Above 1 hour	Moderate	No	No	No	Moderate	No	Not applicable	Hospital	Above Months	Health Practitioner	No answer	Very Imprtant	Very Imprtant		Very Comfortable	Family Member
Male	10 - 14 Years	JS 2	H aematuria	No infection	No FGS Infection	Christianity	Farmers	Secondary education	School	No	No idea	No Idea	Available	Fairl	Borehole	No	No	Domestic Purposes	3o minutes	No	No	No	Not sure	Moderate	Yes	Not applicable	MAMs	Above Months	Health Practitioner	No answer	Very Imprtant	Very Imprtant		Not Comfortable	Teacher
Male	15- 19 Years	JS 2	No H aematuria	Infection	No FGS Infection	Christianity	Public/ Civil Servant	No formal education	School	No	No idea	No Idea	Available	Available	Borehole	Yes	Yes	Recreational Purposes	1 hour	Moderate	Moderate	No	Not sure	Moderate	Sometimes	Rarely	No answer	Above Months	Health Practitioner	No answer	Somewhat important	Somewhat Imprtant		Not Comfortable	Friend
Male	10 - 14 Years	JS 2	No H aematuria	No infection	No FGS Infection	Christianity	Traders/ Entrepreneurs	Primary education	School	No	No idea	No Idea	Available	Fairl	Borehole	No	No	Recreational Purposes	3o minutes	No	No	No	Not sure	Mild	Yes	Not applicable	OTC	Above Months	Health Practitioner	No answer	Very Imprtant	Very Imprtant		Not Comfortable	Sibling
Female	15- 19 Years	JS 2	H aematuria	No infection	No FGS Infection	Christianity	Farmers	No formal education	School	No	No idea	No Idea	Available	Always Available	Borehole	No	No	No answer	No answer	No	No	No	No	No	No	Not applicable	No answer	Above Months	Family Member	No answer	Very Imprtant	Very Imprtant		Very Comfortable	Family Member
Female	15- 19 Years	JS 3	No H aematuria	No infection	No FGS Infection	Christianity	Traders/ Entrepreneurs	Secondary education	School	No	No idea	No Idea	Available	Fairl	Borehole	Yes	Not sure	Recreational Purposes	1 hour	Moderate	No	No	Not sure	Moderate	Yes	Not applicable	No answer	Above Months	Family Member	No answer	Somewhat important	Somewhat Imprtant		Somewhat Comfortable	Family Member
Female	15- 19 Years	JS 3	No H aematuria	No infection	No FGS Infection	Christianity	Farmers	No formal education	School	No	No idea	No Idea	Available	Available	Borehole	Yes	Not sure	Recreational Purposes	3o minutes	Mild	Mild	No	Not sure	Mild	No	Not applicable	OTC	Above Months	Family Member	No answer	Very Imprtant	Very Imprtant		Very Comfortable	Family Member
Female	10 - 14 Years	JS 3	No H aematuria	No infection	No FGS Infection	Christianity	Traders/ Entrepreneurs	Secondary education	School	No	No idea	No Idea	Available	Always Available	Borehole	No	No	No answer	No answer	No	No	No	No	Mild	Yes	Not applicable	No answer	Above Months	Family Member	No answer	Very Imprtant	Very Imprtant		Very Comfortable	Family Member
Male	15- 19 Years	JS 3	No H aematuria	No infection	No FGS Infection	Christianity	Traders/ Entrepreneurs	Secondary education	School	No	No idea	No Idea	Available	Available	Borehole	Yes	Not sure	Domestic Purposes	Above 1 hour	Mild	Mild	No	Not sure	Moderate	Sometimes	Not applicable	No answer	Above Months	Family Member	No answer	Somewhat important	Somewhat Imprtant		Somewhat Comfortable	Sibling
Female	15- 19 Years	JS 3	H aematuria	No infection	No FGS Infection	Christianity	Public/ Civil Servant	Tertiary education	School	No	No idea	No Idea	Available	Available	Borehole	No	No	No answer	No answer	No	No	No	Not sure	No	Yes	Not applicable	OTC	Above Months	Family Member	No answer	Very Imprtant	Very Imprtant		Very Comfortable	Family Member
Male	10 - 14 Years	JS 3	No H aematuria	No infection	No FGS Infection	Christianity	Traders/ Entrepreneurs	Secondary education	School	No	No idea	No Idea	Available	Available	Borehole	Yes	Yes	Recreational Purposes	Above 1 hour	Moderate	No	No	Not sure	No	No	Not applicable	OTC	Above Months	Family Member	No answer	Very Imprtant	Very Imprtant		Somewhat Comfortable	Sibling
Male	15- 19 Years	JS 3	No H aematuria	No infection	No FGS Infection	Christianity	Traders/ Entrepreneurs	Secondary education	School	No	No idea	No Idea	Available	Not available	Borehole	Yes	Yes	Occupational Purposes	No answer	No	No	No	Not sure	Mild	No	Not applicable	MAMs	Above Months	Family Member	No answer	Somewhat important	Somewhat Imprtant		Not Comfortable	Family Member
Female	10 - 14 Years	JS 3	H aematuria	No infection	No FGS Infection	Christianity	Farmers	Secondary education	School	No	No idea	No Idea	Available	Fairl	Borehole	Yes	Yes	Recreational Purposes	1 hour	Moderate	Moderate	No	Not sure	Moderate	Yes	Not applicable	No answer	Above Months	Family Member	No answer	Somewhat important	Somewhat Imprtant		Somewhat Comfortable	Family Member
Female	15- 19 Years	JS 3	No H aematuria	No infection	No FGS Infection	Christianity	Farmers	Secondary education	Mass media	No	No idea	No Idea	Available	Available	Borehole	Yes	Yes	Recreational Purposes	Above 1 hour	Severe	No	No	Not sure	No	No	Not applicable	Hospital	Above Months	Family Member	No answer	Very Imprtant	Very Imprtant		Very Comfortable	Family Member
Male	15- 19 Years	JS 3	No H aematuria	No infection	No FGS Infection	Christianity	Farmers	Secondary education	School	No	No idea	No Idea	Available	Available	Borehole	Yes	Yes	Recreational Purposes	3o minutes	No	No	Yes	Not sure	Mild	Sometimes	Not applicable	OTC	Above Months	Family Member	No answer	Somewhat important	Somewhat Imprtant		Somewhat Comfortable	Sibling
Male	10 - 14 Years	JS 3	No H aematuria	No infection	No FGS Infection	Christianity	Traders/ Entrepreneurs	Primary education	School	No	Skin penetration	No Idea	Available	Available	Borehole	No	No	No answer	No answer	Mild	Mild	No	Not sure	Moderate	No	Not applicable	OTC	Above Months	Family Member	No answer	Very Imprtant	Very Imprtant		Very Comfortable	Family Member
Female	15- 19 Years	JS 3	No H aematuria	No infection	No FGS Infection	Christianity	Traders/ Entrepreneurs	Secondary education	No	No	No idea	No Idea	Available	Available	Borehole	Yes	Yes	Recreational Purposes	Above 1 hour	No	No	No	Not sure	No	No	Rarely	OTC	Above Months	Family Member	No answer	Very Imprtant	Very Imprtant		Very Comfortable	Family Member
Female	10 - 14 Years	JS 3	No H aematuria	No infection	No FGS Infection	Christianity	Farmers	Secondary education	No	No	No idea	No Idea	Available	Always Available	Borehole	Yes	Yes	Recreational Purposes	Above 1 hour	Moderate	Mild	No	No	Moderate	No	Not applicable	OTC	Above Months	Family Member	Yes	Very Imprtant	Very Imprtant		Not Comfortable	Family Member
Female	15- 19 Years	SS 1	H aematuria	No infection	No FGS Infection	Christianity	Farmers	Primary education	No	No	No idea	No Idea	Available	Fairl	Borehole	Yes	Yes	Recreational Purposes	Above 1 hour	Mild	Moderate	No	Not sure	Severe	Yes	Not applicable	No answer	Above Months	Health Practitioner	No answer	Somewhat important	Somewhat Imprtant		Somewhat Comfortable	Family Member
Male	15- 19 Years	SS 1	H aematuria	No infection	No FGS Infection	Christianity	Traders/ Entrepreneurs	Tertiary education	No	No	No idea	No Idea	Available	Available	Borehole	Yes	Yes	Recreational Purposes	Above 1 hour	Severe	No	No	Not sure	Moderate	No	Not applicable	MAMs	Above Months	Health Practitioner	No answer	Very Imprtant	Very Imprtant		Very Comfortable	Family Member
Male	15- 19 Years	SS 1	No H aematuria	No infection	No FGS Infection	Christianity	Traders/ Entrepreneurs	Tertiary education	School	No	No idea	No Idea	Available	Fairl	Borehole	Yes	Yes	Recreational Purposes	3o minutes	No	No	No	Not sure	No	No	Not applicable	OTC	One - Three Months	Family Member	No answer	Somewhat important	Somewhat Imprtant		Very Comfortable	Health Practitioner
Male	10 - 14 Years	SS 1	No H aematuria	No infection	No FGS Infection	Christianity	Professionals	Tertiary education	School	No	No idea	No Idea	Available	Always Available	Borehole	Yes	Yes	Recreational Purposes	Above 1 hour	Mild	No	Yes	No	Moderate	Yes	Rarely	MAMs	Above Months	Health Practitioner	No answer	Very Imprtant	Very Imprtant		Not Comfortable	Health Practitioner
Male	15- 19 Years	SS 1	No H aematuria	No infection	No FGS Infection	Christianity	Drivers	Secondary education	School	No	No idea	No Idea	Available	Always Available	Satchet/bottled water	Yes	Yes	Recreational Purposes	1 hour	Mild	No	Yes	No	Moderate	No	Not applicable	OTC	Above Months	Family Member	No answer	Very Imprtant	Very Imprtant		Very Comfortable	Health Practitioner
Male	10 - 14 Years	SS 1	No H aematuria	No infection	No FGS Infection	Christianity	Farmers	Secondary education	No	No	No idea	No Idea	Available	Available	Satchet/bottled water	Yes	Yes	Recreational Purposes	Above 1 hour	No	No	No	Not sure	No	No	Not applicable	OTC	Above Months	Family Member	No answer	Not Imprtant	Not Imprtant		Not Comfortable	Sibling
Female	10 - 14 Years	SS 2	No H aematuria	No infection	No FGS Infection	Christianity	Traders/ Entrepreneurs	Primary education	No	No	No idea	No Idea	Available	Fairl	Borehole	Yes	Yes	Recreational Purposes	3o minutes	Mild	Moderate	Yes	Yes	Mild	Sometimes	Not applicable	No answer	Above Months	Family Member	No answer	Somewhat important	Somewhat Imprtant		Somewhat Comfortable	Family Member
Female	15 - 19 Years	SS 1	H aematuria	Infection	FGS Infection	Christianity	Farmers	Secondary education	No	No	No idea	No Idea	Available	Available	All water sources	Yes	Yes	Recreational Purposes	Above 1 hour	No	No	No	Not sure	No	No	Not applicable	No answer	Above Months	Family Member	No answer	Very Imprtant	Very Imprtant		Very Comfortable	Family Member
Female	10 - 14 Years	SS 1	No H aematuria	No infection	No FGS Infection	Christianity	Traders/ Entrepreneurs	Primary education	School	No	No idea	No Idea	Available	Fairl	Borehole	No	No	No answer	No answer	No	No	Yes	Yes	No	No	Not applicable	No answer	Above Months	Family Member	No answer	Somewhat important	Somewhat Imprtant		Very Comfortable	Family Member
Female	10 - 14 Years	SS 1	No H aematuria	No infection	No FGS Infection	Christianity	Traders/ Entrepreneurs	Secondary education	No	No	No idea	No Idea	Available	Available	Borehole	No	No	No answer	No answer	Severe	Moderate	No	Not sure	Mild	No	Not applicable	Hospital	Above Months	Health Practitioner	No answer	Very Imprtant	Very Imprtant		Very Comfortable	Family Member
Female	15- 19 Years	SS 1	H aematuria	No infection	No FGS Infection	Christianity	Public/ Civil Servant	Tertiary education	No	No	No idea	No Idea	Available	Fairl	Borehole	Yes	Yes	Recreational Purposes	Above 1 hour	Mild	Severe	No	No	Moderate	Sometimes	Not applicable	No answer	Above Months	Health Practitioner	No answer	Somewhat important	Somewhat Imprtant		Somewhat Comfortable	Family Member
Female	15- 19 Years	SS 1	H aematuria	No infection	No FGS Infection	Christianity	Farmers	Secondary education	School	No	No idea	No Idea	Available	Available	Borehole	Yes	Yes	Domestic Purposes	1 hour	Moderate	No	No	Not sure	Moderate	No	Not applicable	OTC	Above Months	Family Member	No answer	Very Imprtant	Very Imprtant		Not Comfortable	Family Member
Male	10 - 14 Years	SS 1	No H aematuria	Infection	No FGS Infection	Christianity	Traders/ Entrepreneurs	Secondary education	School	No	No idea	No Idea	Available	Always Available	Borehole/Satchet/bottled water	No	No	Recreational Purposes	No answer	Mild	Mild	No	No	No	No	Not applicable	OTC	Four - Six Months	Family Member	No answer	Very Imprtant	Very Imprtant		Not Comfortable	Family Member
Female	10 - 14 Years	SS 2	H aematuria	No infection	No FGS Infection	Christianity	Teachers	Secondary education	Church	No	No idea	No Idea	Available	Fairl	Borehole	Yes	Yes	Recreational Purposes	Above 1 hour	No	No	No	Not sure	Moderate	No	Not applicable	OTC	One - Three Months	Health Practitioner	No answer	Somewhat important	Somewhat Imprtant		Very Comfortable	Family Member
Female	10 - 14 Years	SS 2	H aematuria	Infection	No FGS Infection	Christianity	Traders/ Entrepreneurs	Secondary education	School	No	No idea	No Idea	Available	Available	All water sources	Yes	Yes	Recreational Purposes	Above 1 hour	Mild	No	No	Not sure	No	No	Not applicable	OTC	Above Months	Family Member	No answer	Very Imprtant	Very Imprtant		Very Comfortable	Family Member
Female	10 - 14 Years	SS 2	No H aematuria	No infection	No FGS Infection	Christianity	Traders/ Entrepreneurs	Primary education	No	No	No idea	No Idea	Available	Fairl	Borehole/Freshwater body	Yes	Yes	Domestic Purposes	Above 1 hour	Moderate	Moderate	No	Not sure	Moderate	Sometimes	Not applicable	No answer	Above Months	Family Member	No answer	Somewhat important	Somewhat Imprtant		Somewhat Comfortable	Family Member
Female	15- 19 Years	SS 2	No H aematuria	No infection	No FGS Infection	Christianity	Traders/ Entrepreneurs	Secondary education	School	No	No idea	No Idea	Available	Available	Borehole/Freshwater body	Yes	Yes	Recreational Purposes	Above 1 hour	Moderate	No	No	Not sure	Moderate	Yes	Not applicable	OTC	One - Three Months	Health Practitioner	No answer	Very Imprtant	Very Imprtant		Not Comfortable	Family Member
Female	10 - 14 Years	SS 2	No H aematuria	No infection	No FGS Infection	Christianity	Farmers	Primary education	School	No	No idea	No Idea	Available	Poor	Satchet/bottled water	Yes	Yes	Recreational Purposes	3o minutes	No	Moderate	Yes	Yes	No	No	Not applicable	Hospital	Above Months	Health Practitioner	No answer	Very Imprtant	Very Imprtant		Very Comfortable	Family Member
Female	10 - 14 Years	SS 2	H aematuria	No infection	No FGS Infection	Christianity	Traders/ Entrepreneurs	Primary education	Church	No	No idea	No Idea	Available	Available	Borehole	Yes	Yes	Domestic Purposes	3o minutes	No	No	No	Not sure	Moderate	No	Not applicable	OTC	Above Months	Health Practitioner	No answer	Very Imprtant	Very Imprtant		Not Comfortable	Family Member
Male	10 - 14 Years	SS 2	No H aematuria	No infection	No FGS Infection	Christianity	Farmers	Tertiary education	School	No	No idea	No Idea	Available	Available	Borehole	No	No	No answer	No answer	Mild	No	No	Not sure	No	No	Not applicable	OTC	Above Months	Family Member	No answer	Very Imprtant	Very Imprtant		Very Comfortable	Family Member
Male	10 - 14 Years	SS 2	No H aematuria	No infection	No FGS Infection	Christianity	Traders/ Entrepreneurs	Primary education	No	No	No idea	No Idea	Available	Fairl	Borehole	Yes	Yes	Recreational Purposes	3o minutes	Severe	Moderate	Yes	Not sure	Moderate	Yes	Not applicable	No answer	Above Months	Family Member	No answer	Somewhat important	Somewhat Imprtant		Somewhat Comfortable	Family Member
Male	10 - 14 Years	SS 2	No H aematuria	No infection	No FGS Infection	Christianity	Traders/ Entrepreneurs	Primary education	No	No	No idea	No Idea	Available	Not available	Borehole/Satchet/bottled water	No	No	Recreational Purposes	Above 1 hour	Moderate	Severe	No	No	Moderate	Yes	Not applicable	No answer	Above Months	Family Member	No answer	Somewhat important	Somewhat Imprtant		Not Comfortable	Family Member
Male	10 - 14 Years	SS 2	No H aematuria	No infection	No FGS Infection	Christianity	Professionals	Secondary education	School	No	No idea	No Idea	Available	Always Available	Borehole/Satchet/bottled water	No	No	Recreational Purposes	1 hour	Mild	No	No	Yes	Moderate	Yes	Not applicable	OTC	Above Months	Family Member	No answer	Very Imprtant	Very Imprtant		Not Comfortable	Health Practitioner
Female	10 - 14 Years	SS 2	No H aematuria	No infection	No FGS Infection	Christianity	Traders/ Entrepreneurs	Primary education	No	No	No idea	No Idea	Available	Fairl	Borehole	Yes	Yes	Recreational Purposes	1 hour	Mild	Moderate	No	Not sure	Moderate	Yes	Not applicable	No answer	Above Months	Health Practitioner	No answer	Somewhat important	Somewhat Imprtant		Somewhat Comfortable	Family Member
Male	10 - 14 Years	SS 2	No H aematuria	No infection	No FGS Infection	Christianity	Traders/ Entrepreneurs	Secondary education	Mass Administration of Medicines	No	No idea	No Idea	Available	Always Available	Borehole	Yes	Yes	Recreational Purposes	Above 1 hour	Mild	No	No	Yes	No	No	Not applicable	OTC	Above Months	Family Member	No answer	Very Imprtant	Very Imprtant		Very Comfortable	Family Member
Female	10 - 14 Years	SS 2	No H aematuria	Infection	No FGS Infection	Christianity	Public/ Civil Servant	Tertiary education	School	Yes	No idea	No Idea	Available	Available	Borehole/Satchet/bottled water	Yes	Yes	Recreational Purposes	Above 1 hour	No	Moderate	No	Yes	No	No	Not applicable	OTC	One - Three Months	Family Member	No answer	Very Imprtant	Very Imprtant		Not Comfortable	Friend
Female	10 - 14 Years	SS 2	H aematuria	No infection	No FGS Infection	Christianity	Farmers	Tertiary education	No	No	No idea	No Idea	Available	Always Available	Borehole	No	No	No answer	No answer	No	No	No	No	No	No	Not applicable	OTC	Four - Six Months	Family Member	No answer	Somewhat important	Somewhat Imprtant		Very Comfortable	Family Member
Male	10 - 14 Years	SS 2	No H aematuria	No infection	No FGS Infection	Christianity	Traders/ Entrepreneurs	Secondary education	School	No	No idea	No Idea	Available	Always Available	Borehole	Yes	Yes	Recreational Purposes	3o minutes	Mild	No	No	No	No	Yes	Not applicable	OTC	Four - Six Months	Family Member	No answer	Very Imprtant	Very Imprtant		Very Comfortable	Health Practitioner
Male	10 - 14 Years	SS 2	No H aematuria	No infection	No FGS Infection	Christianity	Traders/ Entrepreneurs	Primary education	No	No	No idea	No Idea	Available	Fairl	Borehole/Freshwater body	Yes	Not sure	Domestic Purposes	Above 1 hour	Moderate	Mild	Yes	Not sure	Moderate	Yes	Rarely	No answer	Above Months	Family Member	No answer	Somewhat important	Somewhat Imprtant		Somewhat Comfortable	Family Member
Female	10 - 14 Years	SS 2	No H aematuria	No infection	No FGS Infection	Christianity	Traders/ Entrepreneurs	Secondary education	School	No	No idea	No Idea	Available	Available	Borehole/Freshwater body	Yes	Yes	Recreational Purposes	Above 1 hour	Moderate	No	No	Not sure	Moderate	Yes	Not applicable	OTC	Above Months	Family Member	No answer	Very Imprtant	Very Imprtant		Somewhat Comfortable	Family Member

## Sheet: SCH Infection
Slide number	Name	Sex	Age	Class	Colour of Urine	Visble Haematuria/ Microhaematuria	Schistosoma haematobium	Intensity of Infection
J1 7	Okpala Chinazom	Female	13-15 years	JSS 1	Amber/Clear	Microhaematuria (10)	1	Light intensity
J1 11	Udechukwu Chikekuba	Male	13-15 years	JSS 1	Amber/Cloudy		5	Light intensity
J1 14	Mmodi Kelvin	Male	16-18 years	JSS 1	Amber/Clear	Microhaematuria (50)	2	Light intensity
J1 16	Asadu Chidubem	Male	13-15 years	JSS 1	Amber/Cloudy		6	Light intensity
J2 1	Okafor Chigozie	Male	13-15 years	JSS 2	Amber/Clear	Visible Haematuria/ Microhaematuria (10)	2	Light intensity
J2 3	Agbaka Chukwuma	Male	13-15 years	JSS 2	Amber/Cloudy		2	Light intensity
S1 9	Aloemezie Ikenna	Male	16-18 years	SSS 1	Amber/Cloudy		4	Light intensity
S1 3	Obijanya Onyinye	Female	16-18 years	SSS 1	Amber/Clear	Microhaematuria (10)	45	Heavy intensity
S2 10	Iloanusi Chinenye	Female	16-18 years	SSS 2	Amber/Cloudy	Microhaematuria (10)	17	Light intensity
S2 23	Ogenyi Ukamaka	Female	16-18 years	SSS 2	Amber/Clear		1	Light intensity
J1 7	Okpala Chinazom	Female	13-15 years	JSS 1	Amber/Clear	Microhaematuria (10)	1	Light intensity
J1 11	Udechukwu Chikekuba	Male	13-15 years	JSS 1	Amber/Cloudy		5	Light intensity
J1 14	Mmodi Kelvin	Male	16-18 years	JSS 1	Amber/Clear	Microhaematuria (50)	2	Light intensity
J1 16	Asadu Chidubem	Male	13-15 years	JSS 1	Amber/Cloudy		6	Light intensity
J2 1	Okafor Chigozie	Male	13-15 years	JSS 2	Amber/Clear	Visible Haematuria/ Microhaematuria (10)	2	Light intensity
J2 3	Agbaka Chukwuma	Male	13-15 years	JSS 2	Amber/Cloudy		2	Light intensity
S1 9	Aloemezie Ikenna	Male	16-18 years	SSS 1	Amber/Cloudy		4	Light intensity
S1 3	Obijanya Onyinye	Female	16-18 years	SSS 1	Amber/Clear	Microhaematuria (10)	45	Heavy intensity
S2 10	Iloanusi Chinenye	Female	16-18 years	SSS 2	Amber/Cloudy	Microhaematuria (10)	17	Light intensity
S2 23	Ogenyi Ukamaka	Female	16-18 years	SSS 2	Amber/Clear		1	Light intensity
J1 7	Okpala Chinazom	Female	13-15 years	JSS 1	Amber/Clear	Microhaematuria (10)	1	Light intensity
J1 11	Udechukwu Chikekuba	Male	13-15 years	JSS 1	Amber/Cloudy		5	Light intensity
J1 14	Mmodi Kelvin	Male	16-18 years	JSS 1	Amber/Clear	Microhaematuria (50)	2	Light intensity
J1 16	Asadu Chidubem	Male	13-15 years	JSS 1	Amber/Cloudy		6	Light intensity
J2 1	Okafor Chigozie	Male	13-15 years	JSS 2	Amber/Clear	Visible Haematuria/ Microhaematuria (10)	2	Light intensity
J2 3	Agbaka Chukwuma	Male	13-15 years	JSS 2	Amber/Cloudy		2	Light intensity
S1 9	Aloemezie Ikenna	Male	16-18 years	SSS 1	Amber/Cloudy		4	Light intensity
S1 3	Obijanya Onyinye	Female	16-18 years	SSS 1	Amber/Clear	Microhaematuria (10)	45	Heavy intensity
S2 10	Iloanusi Chinenye	Female	16-18 years	SSS 2	Amber/Cloudy	Microhaematuria (10)	17	Light intensity
S2 23	Ogenyi Ukamaka	Female	16-18 years	SSS 2	Amber/Clear		1	Light intensity
J2 19	Emeonye Chinecherem	Female	13-15 years	JSS 2	Amber/Clear	Microhaematuria (10)	1	Light intensity
J2 27	Obaze Chinenye Maryann	Female	13-15 years	JSS 2	Amber/Cloudy	Microhaematuria (10)	1	Light intensity
J2 26	Anyaibe Ujunwa	Female	16-18 years	JSS 2	Amber/Clear		1	Light intensity
J1 53	Anaekwe Nkiru Maryjane	Female	13-15 years	JSS 1	Amber/Clear	Microhaematuria	1	Light intensity
J1 35	Nduka Chinaza	Female	13-15 years	JSS 1	Amber/Cloudy	Visible haematuria	3	Light intensity
J1 31	Asiegbu Nzubechukwu Cynthia	Female	13-15 years	JSS 1	Amber/Clear	Microhaematuria	9	Light intensity
J1 51	Obaseoyi ThankGod	Male	13-15 years	JSS 1	Amber/Clear		2	Light intensity
J1 46	Agbadi Jude	Male	13-15 years	JSS 1	Amber/Clear	Visible haematuria	1	Light intensity
J1 33	Obiora Chidimma	Female	13-15 years	JSS 1	Amber/Clear		1	Light intensity
J1 30	Ekpeleudo Chiemelie	Male	13-15 years	JSS 1	Amber/Clear		1	Light intensity
J1 34	Okpala Chinaza Precious	Female	13-15 years	JSS 1	Amber/Clear		1	Light intensity
J1 45	Chinedu Chukwuemeka	Male	13-15 years	JSS 1	Amber/Cloudy		2	Light intensity
J1 56	Imoka Somtochukwu	Male	13-15 years	JSS 1	Amber/Cloudy		1	Light intensity
S2 44	Micheal Cynthia Chisom	Female	16-18 years	SSS 2	Amber/Clear		3	Light intensity
S2 43	Akpu Chinecherem Promise	Female	16-18 years	SSS 2	Amber/Clear	Visible haematuria/ Microhaematuria (10)	2	Light intensity
S2 41	Onus Chinemerem	Female	16-18 years	SSS 2	Amber/Cloudy	Microhaematuria (10)	2	Light intensity
J2 41	Okoh Jennifer	Female	16-18 years	JSS 2	Amber/Cloudy	Microhaematuria (10)	1	Light intensity
J1 54	Akada Francisca	Female	13-15 years	JSS 1	Amber/Clear		2	Light intensity
J1 26	Egbocha Chinenerem	Female	13-15 years	JSS 1	Amber/Cloudy	Visible haematuria	1	Light intensity
J2 19	Emeonye Chinecherem	Female	13-15 years	JSS 2	Amber/Clear	Microhaematuria (10)	1	Light intensity
J2 27	Obaze Chinenye Maryann	Female	13-15 years	JSS 2	Amber/Cloudy	Microhaematuria (10)	1	Light intensity
J2 26	Anyaibe Ujunwa	Female	16-18 years	JSS 2	Amber/Clear		1	Light intensity
J1 53	Anaekwe Nkiru Maryjane	Female	13-15 years	JSS 1	Amber/Clear	Microhaematuria	1	Light intensity
J1 35	Nduka Chinaza	Female	13-15 years	JSS 1	Amber/Cloudy	Visible haematuria	3	Light intensity
J1 31	Asiegbu Nzubechukwu Cynthia	Female	13-15 years	JSS 1	Amber/Clear	Microhaematuria	9	Light intensity
J1 51	Obaseoyi ThankGod	Male	13-15 years	JSS 1	Amber/Clear		2	Light intensity
J1 46	Agbadi Jude	Male	13-15 years	JSS 1	Amber/Clear	Visible haematuria	1	Light intensity
J1 33	Obiora Chidimma	Female	13-15 years	JSS 1	Amber/Clear		1	Light intensity
J1 30	Ekpeleudo Chiemelie	Male	13-15 years	JSS 1	Amber/Clear		1	Light intensity
J1 34	Okpala Chinaza Precious	Female	13-15 years	JSS 1	Amber/Clear		1	Light intensity
J1 45	Chinedu Chukwuemeka	Male	13-15 years	JSS 1	Amber/Cloudy		2	Light intensity
J1 56	Imoka Somtochukwu	Male	13-15 years	JSS 1	Amber/Cloudy		1	Light intensity
S2 44	Micheal Cynthia Chisom	Female	16-18 years	SSS 2	Amber/Clear		3	Light intensity
S2 43	Akpu Chinecherem Promise	Female	16-18 years	SSS 2	Amber/Clear	Visible haematuria/ Microhaematuria (10)	2	Light intensity
S2 41	Onus Chinemerem	Female	16-18 years	SSS 2	Amber/Cloudy	Microhaematuria (10)	2	Light intensity
J2 41	Okoh Jennifer	Female	16-18 years	JSS 2	Amber/Cloudy	Microhaematuria (10)	1	Light intensity
J1 54	Akada Francisca	Female	13-15 years	JSS 1	Amber/Clear		2	Light intensity
J1 26	Egbocha Chinenerem	Female	13-15 years	JSS 1	Amber/Cloudy	Visible haematuria	1	Light intensity

## Sheet: Adazi Nnukwu SCH
Slide number	Name	Sex	Age	Class	Colour of Urine	Visble Haematuria/ Microhaematuria	Schistosoma haematobium	Intensity of Infection
J1 7	Okpala Chinazom	Female	13-15 years	JSS 1	Amber/Clear	Microhaematuria (10)	1	Light intensity
J1 11	Udechukwu Chikekuba	Male	13-15 years	JSS 1	Amber/Cloudy		5	Light intensity
J1 14	Mmodi Kelvin	Male	16-18 years	JSS 1	Amber/Clear	Microhaematuria (50)	2	Light intensity
J1 16	Asadu Chidubem	Male	13-15 years	JSS 1	Amber/Cloudy		6	Light intensity
J2 1	Okafor Chigozie	Male	13-15 years	JSS 2	Amber/Clear	Visible Haematuria/ Microhaematuria (10)	2	Light intensity
J2 3	Agbaka Chukwuma	Male	13-15 years	JSS 2	Amber/Cloudy		2	Light intensity
S1 9	Aloemezie Ikenna	Male	16-18 years	SSS 1	Amber/Cloudy		4	Light intensity
S1 3	Obijanya Onyinye	Female	16-18 years	SSS 1	Amber/Clear	Microhaematuria (10)	45	Heavy intensity
S2 10	Iloanusi Chinenye	Female	16-18 years	SSS 2	Amber/Cloudy	Microhaematuria (10)	17	Light intensity
S2 23	Ogenyi Ukamaka	Female	16-18 years	SSS 2	Amber/Clear		1	Light intensity
J1 7	Okpala Chinazom	Female	13-15 years	JSS 1	Amber/Clear	Microhaematuria (10)	1	Light intensity
J1 11	Udechukwu Chikekuba	Male	13-15 years	JSS 1	Amber/Cloudy		5	Light intensity
J1 14	Mmodi Kelvin	Male	16-18 years	JSS 1	Amber/Clear	Microhaematuria (50)	2	Light intensity
J1 16	Asadu Chidubem	Male	13-15 years	JSS 1	Amber/Cloudy		6	Light intensity
J2 1	Okafor Chigozie	Male	13-15 years	JSS 2	Amber/Clear	Visible Haematuria/ Microhaematuria (10)	2	Light intensity
J2 3	Agbaka Chukwuma	Male	13-15 years	JSS 2	Amber/Cloudy		2	Light intensity
S1 9	Aloemezie Ikenna	Male	16-18 years	SSS 1	Amber/Cloudy		4	Light intensity
S1 3	Obijanya Onyinye	Female	16-18 years	SSS 1	Amber/Clear	Microhaematuria (10)	45	Heavy intensity
S2 10	Iloanusi Chinenye	Female	16-18 years	SSS 2	Amber/Cloudy	Microhaematuria (10)	17	Light intensity
S2 23	Ogenyi Ukamaka	Female	16-18 years	SSS 2	Amber/Clear		1	Light intensity
J1 7	Okpala Chinazom	Female	13-15 years	JSS 1	Amber/Clear	Microhaematuria (10)	1	Light intensity
J1 11	Udechukwu Chikekuba	Male	13-15 years	JSS 1	Amber/Cloudy		5	Light intensity
J1 14	Mmodi Kelvin	Male	16-18 years	JSS 1	Amber/Clear	Microhaematuria (50)	2	Light intensity
J1 16	Asadu Chidubem	Male	13-15 years	JSS 1	Amber/Cloudy		6	Light intensity
J2 1	Okafor Chigozie	Male	13-15 years	JSS 2	Amber/Clear	Visible Haematuria/ Microhaematuria (10)	2	Light intensity
J2 3	Agbaka Chukwuma	Male	13-15 years	JSS 2	Amber/Cloudy		2	Light intensity
S1 9	Aloemezie Ikenna	Male	16-18 years	SSS 1	Amber/Cloudy		4	Light intensity
S1 3	Obijanya Onyinye	Female	16-18 years	SSS 1	Amber/Clear	Microhaematuria (10)	45	Heavy intensity
S2 10	Iloanusi Chinenye	Female	16-18 years	SSS 2	Amber/Cloudy	Microhaematuria (10)	17	Light intensity
S2 23	Ogenyi Ukamaka	Female	16-18 years	SSS 2	Amber/Clear		1	Light intensity

## Sheet: Agulu SCh
Slide Number	Name	Sex	Age	Class	Colour of Urine	Visble Haematuria/ Microhaematuria	Schistosoma haematobium	Intensity of infection
J2 19	Emeonye Chinecherem	Female	13-15 years	JSS 2	Amber/Clear	Microhaematuria (10)	1	Light intensity
J2 27	Obaze Chinenye Maryann	Female	13-15 years	JSS 2	Amber/Cloudy	Microhaematuria (10)	1	Light intensity
J2 26	Anyaibe Ujunwa	Female	16-18 years	JSS 2	Amber/Clear		1	Light intensity
J1 53	Anaekwe Nkiru Maryjane	Female	13-15 years	JSS 1	Amber/Clear	Microhaematuria	1	Light intensity
J1 35	Nduka Chinaza	Female	13-15 years	JSS 1	Amber/Cloudy	Visible haematuria	3	Light intensity
J1 31	Asiegbu Nzubechukwu Cynthia	Female	13-15 years	JSS 1	Amber/Clear	Microhaematuria	9	Light intensity
J1 51	Obaseoyi ThankGod	Male	13-15 years	JSS 1	Amber/Clear		2	Light intensity
J1 46	Agbadi Jude	Male	13-15 years	JSS 1	Amber/Clear	Visible haematuria	1	Light intensity
J1 33	Obiora Chidimma	Female	13-15 years	JSS 1	Amber/Clear		1	Light intensity
J1 30	Ekpeleudo Chiemelie	Male	13-15 years	JSS 1	Amber/Clear		1	Light intensity
J1 34	Okpala Chinaza Precious	Female	13-15 years	JSS 1	Amber/Clear		1	Light intensity
J1 45	Chinedu Chukwuemeka	Male	13-15 years	JSS 1	Amber/Cloudy		2	Light intensity
J1 56	Imoka Somtochukwu	Male	13-15 years	JSS 1	Amber/Cloudy		1	Light intensity
S2 44	Micheal Cynthia Chisom	Female	16-18 years	SSS 2	Amber/Clear		3	Light intensity
S2 43	Akpu Chinecherem Promise	Female	16-18 years	SSS 2	Amber/Clear	Visible haematuria/ Microhaematuria (10)	2	Light intensity
S2 41	Onus Chinemerem	Female	16-18 years	SSS 2	Amber/Cloudy	Microhaematuria (10)	2	Light intensity
J2 41	Okoh Jennifer	Female	16-18 years	JSS 2	Amber/Cloudy	Microhaematuria (10)	1	Light intensity
J1 54	Akada Francisca	Female	13-15 years	JSS 1	Amber/Clear		2	Light intensity
J1 26	Egbocha Chinenerem	Female	13-15 years	JSS 1	Amber/Cloudy	Visible haematuria	1	Light intensity
J2 19	Emeonye Chinecherem	Female	13-15 years	JSS 2	Amber/Clear	Microhaematuria (10)	1	Light intensity
J2 27	Obaze Chinenye Maryann	Female	13-15 years	JSS 2	Amber/Cloudy	Microhaematuria (10)	1	Light intensity
J2 26	Anyaibe Ujunwa	Female	16-18 years	JSS 2	Amber/Clear		1	Light intensity
J1 53	Anaekwe Nkiru Maryjane	Female	13-15 years	JSS 1	Amber/Clear	Microhaematuria	1	Light intensity
J1 35	Nduka Chinaza	Female	13-15 years	JSS 1	Amber/Cloudy	Visible haematuria	3	Light intensity
J1 31	Asiegbu Nzubechukwu Cynthia	Female	13-15 years	JSS 1	Amber/Clear	Microhaematuria	9	Light intensity
J1 51	Obaseoyi ThankGod	Male	13-15 years	JSS 1	Amber/Clear		2	Light intensity
J1 46	Agbadi Jude	Male	13-15 years	JSS 1	Amber/Clear	Visible haematuria	1	Light intensity
J1 33	Obiora Chidimma	Female	13-15 years	JSS 1	Amber/Clear		1	Light intensity
J1 30	Ekpeleudo Chiemelie	Male	13-15 years	JSS 1	Amber/Clear		1	Light intensity
J1 34	Okpala Chinaza Precious	Female	13-15 years	JSS 1	Amber/Clear		1	Light intensity
J1 45	Chinedu Chukwuemeka	Male	13-15 years	JSS 1	Amber/Cloudy		2	Light intensity
J1 56	Imoka Somtochukwu	Male	13-15 years	JSS 1	Amber/Cloudy		1	Light intensity
S2 44	Micheal Cynthia Chisom	Female	16-18 years	SSS 2	Amber/Clear		3	Light intensity
S2 43	Akpu Chinecherem Promise	Female	16-18 years	SSS 2	Amber/Clear	Visible haematuria/ Microhaematuria (10)	2	Light intensity
S2 41	Onus Chinemerem	Female	16-18 years	SSS 2	Amber/Cloudy	Microhaematuria (10)	2	Light intensity
J2 41	Okoh Jennifer	Female	16-18 years	JSS 2	Amber/Cloudy	Microhaematuria (10)	1	Light intensity
J1 54	Akada Francisca	Female	13-15 years	JSS 1	Amber/Clear		2	Light intensity
J1 26	Egbocha Chinenerem	Female	13-15 years	JSS 1	Amber/Cloudy	Visible haematuria	1	Light intensity
